# Supplementary material for: Targeting succinate metabolism to decrease brain injury upon mechanical thrombectomy treatment of ischemic stroke
Source: Redox Biol. 2023 Jan 2;59:102600. doi: 10.1016/j.redox.2023.102600 (PMC9841348; doi:10.1016/j.redox.2023.102600)
Supplement: Multimedia component 2 [file mmc2.xlsx]

## Sheet: Human_TIC-normalised
Patient_Number	timepoint_min	biological_replicate	analytical_replicate	valine-d8	1-methylhistamine	1-methylhistidine	1-methylnicotinamide	2/3-phosphoglycerate	2-hydroxyglutarate	3-methylhistidine	4-aminobutyrate	4-guanidinobutanoate	4-hydroxyphenyllactate	4-hydroxyproline	4-pyridoxate	5-aminopentanoate	acetylcholine	aconitate	adenine	adenosine	adenylosuccinate	ADP	ADP-ribose	AICAR	alanine	alpha-ketoglutarate	aminoadipate	AMP	anserine	arginine	argininosuccinate	asparagine	aspartate	ATP	beta-citrylglutamate	betaine	biotin	c12:0	c14:0	c16:0	c16:1	c18:0	c18:1	c18:2	c18:3	c20:1	c20:2	c20:3	c20:4
P1	0	1	1	2.365e+09	4.2431e+06	4.31869e+08	1.57562e+08	2.51154e+08	2.96229e+08	4.56388e+08	4.16741e+08	1.02701e+09	4.24006e+07	1.45273e+07	2.2843e+06	9.20721e+07	6.13151e+07	8.47645e+07	3.03479e+08	4.50713e+09	805247	2.10261e+08	2.68832e+07	3.22283e+06	6.43707e+08	2.66914e+07	4.28519e+07	3.35738e+08	4.37643e+09	2.40185e+09	1.19477e+06	1.49999e+07	1.93459e+08	5.57521e+07	6.49933e+08	4.79886e+10	4.39581e+07	1.64304e+07	6.95157e+07	6.14206e+08	6.43058e+07	2.19529e+08	5.91462e+08	8.63997e+07	9.39147e+06	1.45651e+07	1.57449e+07	6.89943e+07	6.9025e+08
P1	0	1	2	2.47434e+09	3.21712e+06	5.86339e+08	1.58768e+08	2.5079e+08	2.90791e+08	3.80877e+08	4.13467e+08	9.80576e+08	4.23532e+07	1.10644e+07	2.24599e+06	9.02481e+07	5.82805e+07	8.80628e+07	3.59645e+08	4.60293e+09	852946	2.2009e+08	2.87378e+07	3.07589e+06	6.86558e+08	2.81137e+07	4.54876e+07	3.40774e+08	4.47005e+09	2.75044e+09	1.39569e+06	1.54581e+07	1.92908e+08	6.20436e+07	6.45434e+08	4.98386e+10	4.88581e+07	1.80407e+07	7.11276e+07	6.94496e+08	6.34128e+07	2.25709e+08	5.77121e+08	8.35542e+07	8.71366e+06	1.40657e+07	1.53962e+07	6.42267e+07	6.62436e+08
P1	15	1	1	1.89741e+09	8.3858e+06	5.22984e+08	2.62762e+08	2.04707e+08	2.33233e+08	3.89501e+08	1.68708e+09	9.00181e+08	3.45273e+07	1.44155e+07	2.36963e+06	9.92943e+07	1.05267e+08	6.26059e+07	1.22081e+08	9.69177e+08	1.30249e+06	1.64852e+08	2.09256e+07	503682	7.21639e+08	2.53975e+07	2.52892e+07	4.18505e+08	4.19108e+09	3.03899e+09	1.9329e+06	2.14449e+07	2.70452e+08	3.64178e+07	5.41466e+08	4.53841e+10	4.10728e+07	2.72702e+07	8.14148e+07	5.97487e+08	1.02505e+08	1.67353e+08	7.78662e+08	1.12169e+08	1.13998e+07	9.76164e+06	1.42446e+07	9.19738e+07	1.28717e+09
P1	15	1	2	1.91698e+09	7.5692e+06	6.0048e+08	2.60804e+08	2.07758e+08	2.31991e+08	3.38887e+08	1.68057e+09	8.94531e+08	3.14845e+07	1.28849e+07	2.74928e+06	8.57469e+07	1.06108e+08	6.57762e+07	1.72317e+08	1.01611e+09	1.45195e+06	1.73575e+08	1.95335e+07	409510	7.62599e+08	2.61562e+07	2.32661e+07	4.25803e+08	4.2795e+09	3.31472e+09	3.10625e+06	2.3955e+07	2.80864e+08	3.88324e+07	5.73755e+08	4.60244e+10	4.5295e+07	2.77698e+07	8.22175e+07	5.96653e+08	1.02507e+08	1.50446e+08	7.86998e+08	1.10946e+08	1.13031e+07	9.63399e+06	1.43462e+07	9.15958e+07	1.27652e+09
P1	60	1	1	1.72143e+09	1.70235e+07	3.33461e+08	5.05465e+08	9.68423e+07	2.27045e+08	4.7148e+08	6.71666e+09	6.86114e+08	3.51172e+07	9.55709e+06	1.66605e+06	9.78101e+07	1.84574e+08	4.80929e+07	2.04457e+08	2.79854e+09	802738	6.79156e+07	2.16383e+07	669251	9.50995e+08	4.2801e+07	1.94785e+07	2.13351e+08	2.49279e+09	3.39509e+09	4.16657e+06	5.09008e+07	3.04387e+08	1.92914e+07	2.34432e+08	4.54371e+10	3.01663e+07	4.12171e+07	1.20484e+08	1.34286e+09	2.35673e+08	3.84683e+08	2.03591e+09	3.29102e+08	2.77089e+07	2.26357e+07	3.24904e+07	1.93618e+08	2.79267e+09
P1	60	1	2	1.79695e+09	1.69606e+07	5.44059e+08	5.13402e+08	9.98777e+07	2.17189e+08	3.60604e+08	6.696e+09	6.6941e+08	3.34628e+07	6.5345e+06	1.97127e+06	1.02729e+08	1.86189e+08	5.00865e+07	2.15643e+08	2.93992e+09	772518	6.75742e+07	2.16981e+07	544884	9.31971e+08	3.88218e+07	2.03412e+07	2.16104e+08	2.57309e+09	3.9214e+09	5.01882e+06	5.05365e+07	3.15976e+08	1.33764e+07	2.39591e+08	4.59854e+10	3.32574e+07	3.60514e+07	1.11653e+08	1.25056e+09	2.25051e+08	3.56786e+08	1.85622e+09	2.93453e+08	2.59597e+07	1.89242e+07	2.84937e+07	1.76731e+08	2.52729e+09
P1	120	1	1	1.17982e+09	2.01929e+07	4.94392e+08	8.00949e+08	8.83627e+07	1.87632e+08	3.17547e+08	6.11798e+09	5.45206e+08	3.95895e+07	1.02709e+07	3.1411e+06	8.4838e+07	2.21647e+08	3.3284e+07	1.41947e+08	6.56539e+08	2.62936e+06	1.12173e+08	1.67546e+07	1.40044e+06	9.28195e+08	2.02795e+07	1.6922e+07	2.93191e+08	2.88001e+09	3.34939e+09	7.19683e+06	4.43333e+07	5.66359e+08	2.4815e+07	4.45781e+08	4.10296e+10	6.71688e+07	1.25383e+07	8.64595e+07	8.86173e+08	3.6159e+08	2.4094e+08	3.3453e+09	3.56572e+08	2.40377e+07	5.09319e+07	6.99738e+07	4.00536e+08	3.77786e+09
P1	120	1	2	1.21037e+09	2.03459e+07	5.01349e+08	8.07789e+08	7.94956e+07	1.82403e+08	2.80228e+08	5.83896e+09	5.09494e+08	3.66563e+07	7.47701e+06	3.11973e+06	8.91599e+07	2.09508e+08	3.4912e+07	1.74017e+08	6.59007e+08	2.52105e+06	1.0813e+08	1.47924e+07	1.41819e+06	9.35914e+08	2.01512e+07	1.54742e+07	2.72144e+08	2.65404e+09	3.54439e+09	5.32632e+06	4.49138e+07	5.91228e+08	2.48541e+07	4.53923e+08	4.25442e+10	7.07091e+07	1.86424e+07	8.58041e+07	8.79889e+08	3.57022e+08	2.37912e+08	3.24763e+09	3.42891e+08	2.35357e+07	4.891e+07	6.34994e+07	3.80005e+08	3.62898e+09
P2	0	2	1	1.92062e+09	9.36515e+06	8.05547e+08	7.89321e+07	1.02256e+08	8.13058e+09	7.95503e+08	3.36362e+09	1.67791e+08	2.13674e+08	9.148e+06	1.81954e+06	1.17629e+08	9.76162e+07	1.13103e+08	5.20964e+08	7.90032e+09	658363	3.23736e+08	4.74974e+07	225077	5.71526e+08	5.62324e+07	4.92449e+07	4.98612e+08	5.01719e+08	2.16505e+09	3.68546e+06	4.70135e+07	2.02043e+08	9.84355e+07	5.47409e+08	3.82733e+10	2.28836e+07	1.99034e+07	5.52802e+07	5.0458e+08	3.52371e+07	2.33094e+08	2.42442e+08	8.28705e+07	8.04467e+06	3.45287e+06	5.90559e+06	2.68357e+07	3.78827e+08
P2	0	2	2	1.93006e+09	8.68818e+06	8.97696e+08	8.13667e+07	1.03469e+08	8.16308e+09	6.79224e+08	3.35369e+09	1.6337e+08	2.07972e+08	7.28685e+06	1.71354e+06	1.16783e+08	9.15974e+07	1.24704e+08	5.5371e+08	7.60426e+09	543378	3.23814e+08	4.41451e+07	166634	5.80412e+08	5.45919e+07	5.05569e+07	5.11338e+08	5.29884e+08	2.36178e+09	3.90427e+06	4.75498e+07	2.10611e+08	1.14802e+08	5.53901e+08	3.8382e+10	2.38722e+07	1.87106e+07	5.65566e+07	5.11648e+08	3.24403e+07	2.22144e+08	2.37192e+08	8.30703e+07	7.92271e+06	3.70971e+06	6.00678e+06	2.61078e+07	3.765e+08
P2	5	2	1	7.70592e+08	2.06712e+07	8.57502e+08	9.52413e+07	1.48933e+08	5.18696e+09	6.78683e+08	3.72832e+09	2.15255e+08	1.31694e+08	5.2333e+06	2.19882e+06	1.10339e+08	1.76354e+08	7.17077e+07	4.5526e+08	3.01088e+09	1.84835e+06	1.94516e+08	9.62524e+06	185511	6.44601e+08	2.8965e+07	4.97565e+07	7.87077e+08	5.69787e+08	2.11587e+09	2.16897e+06	3.90977e+07	2.78906e+08	3.96265e+07	6.21766e+08	3.77344e+10	5.64123e+07	7.98359e+06	5.01089e+07	4.39036e+08	7.39604e+07	2.55009e+08	4.31476e+08	9.57771e+07	8.77118e+06	6.58927e+06	1.17351e+07	4.84275e+07	7.87517e+08
P2	5	2	2	8.02253e+08	2.00706e+07	9.13507e+08	9.43212e+07	1.37091e+08	5.29262e+09	5.80045e+08	3.57783e+09	1.96428e+08	1.25064e+08	3.87528e+06	1.96132e+06	1.16351e+08	1.73473e+08	7.50269e+07	5.00323e+08	2.98318e+09	1.86621e+06	1.8771e+08	9.68222e+06	63310.6	6.71316e+08	2.87685e+07	4.88769e+07	7.59753e+08	5.77897e+08	2.23799e+09	2.04185e+06	4.11965e+07	2.81072e+08	4.09819e+07	6.20572e+08	3.80534e+10	5.95843e+07	9.72564e+06	4.69485e+07	4.37279e+08	6.94958e+07	2.55415e+08	4.19629e+08	9.14076e+07	8.91293e+06	6.3138e+06	1.11681e+07	4.68158e+07	7.65578e+08
P2	15	2	1	1.21404e+09	9.07603e+06	5.03907e+08	1.02428e+08	1.53845e+08	8.25464e+09	8.15029e+08	4.08295e+09	1.19213e+08	1.9237e+08	1.10646e+07	1.72476e+06	1.08882e+08	5.49736e+07	5.10673e+07	1.26399e+08	1.00311e+09	4.23093e+06	2.0493e+08	2.41883e+06	783854	5.74664e+08	2.21358e+07	3.12254e+07	9.13394e+08	1.83613e+08	2.062e+09	1.20511e+06	6.30614e+07	2.11233e+08	4.94294e+07	5.72222e+08	3.32264e+10	4.10846e+07	1.92008e+07	1.03302e+08	1.03814e+09	1.02661e+08	4.19126e+08	5.54808e+08	1.16028e+08	1.37466e+07	8.71916e+06	1.61819e+07	8.83263e+07	7.21129e+08
P2	15	2	2	1.26053e+09	8.05614e+06	7.59606e+08	1.03248e+08	1.52892e+08	8.47466e+09	6.2812e+08	4.15933e+09	1.11917e+08	1.90909e+08	9.90607e+06	1.69658e+06	1.05703e+08	5.37264e+07	5.21266e+07	1.94666e+08	1.04604e+09	4.78863e+06	1.99343e+08	1.51959e+06	565578	5.85586e+08	2.30861e+07	3.18743e+07	9.20021e+08	1.9686e+08	2.37682e+09	1.17727e+06	6.59719e+07	2.1142e+08	5.18794e+07	5.83472e+08	3.33656e+10	4.31964e+07	1.79379e+07	9.448e+07	1.00438e+09	9.22959e+07	3.89026e+08	4.99477e+08	1.02265e+08	1.21221e+07	7.77007e+06	1.52376e+07	7.89193e+07	6.63216e+08
P2	60	2	1	1.42031e+09	1.23398e+07	6.16078e+08	2.67471e+08	1.23369e+08	5.86419e+09	5.0375e+08	3.48122e+09	2.29931e+08	1.18729e+08	8.2352e+06	2.39637e+06	1.07286e+08	9.44503e+07	2.70929e+07	8.97631e+07	5.78423e+08	1.48803e+06	1.27583e+08	1.65153e+07	384970	7.68931e+08	1.92201e+07	4.28842e+07	3.56101e+08	8.19238e+08	3.25278e+09	6.1263e+06	5.33137e+07	2.73264e+08	3.00914e+07	7.01656e+08	3.31227e+10	4.53194e+07	2.59697e+07	2.45105e+08	2.50827e+09	5.81218e+08	5.76881e+08	2.72403e+09	3.44329e+08	2.92989e+07	4.07793e+07	6.90563e+07	2.4762e+08	2.3184e+09
P2	60	2	2	1.44823e+09	1.27529e+07	6.77572e+08	2.60755e+08	1.23675e+08	5.96778e+09	4.44288e+08	3.54107e+09	2.26775e+08	1.10285e+08	6.53516e+06	2.31028e+06	1.04809e+08	9.07842e+07	2.93725e+07	1.52502e+08	6.04641e+08	1.51015e+06	1.27003e+08	1.54583e+07	200385	7.58321e+08	2.16505e+07	4.42956e+07	3.6705e+08	8.65785e+08	3.55745e+09	6.36513e+06	5.10372e+07	2.70052e+08	3.20078e+07	7.14403e+08	3.365e+10	4.91975e+07	2.46916e+07	2.44573e+08	2.62402e+09	5.82457e+08	6.00891e+08	2.71393e+09	3.40119e+08	2.89684e+07	4.1052e+07	6.67948e+07	2.46059e+08	2.27119e+09
P2	120	2	1	9.35929e+08	2.0133e+07	6.50702e+08	3.16991e+08	6.55032e+07	5.347e+09	4.90136e+08	5.09392e+09	1.76807e+08	1.25879e+08	3.55801e+06	3.41662e+06	9.84644e+07	9.99314e+07	2.53007e+07	1.62809e+08	8.48089e+08	1.2853e+06	7.96025e+07	1.00366e+07	356233	8.67142e+08	1.51505e+07	3.16256e+07	3.99555e+08	5.59813e+08	3.36063e+09	5.36588e+06	5.58644e+07	3.93487e+08	1.74105e+07	5.98172e+08	3.35824e+10	9.05884e+07	2.72861e+07	1.90106e+08	1.55486e+09	5.8053e+08	3.71279e+08	2.67403e+09	2.55638e+08	2.45502e+07	3.97398e+07	7.34943e+07	2.60517e+08	3.20034e+09
P2	120	2	2	9.48749e+08	2.09381e+07	6.69661e+08	3.23585e+08	5.88036e+07	5.42604e+09	4.47834e+08	5.12102e+09	1.75615e+08	1.18386e+08	2.22991e+06	3.41073e+06	1.06148e+08	9.32382e+07	2.8086e+07	1.95135e+08	8.6892e+08	1.26533e+06	7.80937e+07	9.81872e+06	246816	8.76476e+08	1.61034e+07	3.00811e+07	3.9277e+08	5.71802e+08	3.46659e+09	5.03166e+06	5.44483e+07	4.01047e+08	1.71594e+07	5.98857e+08	3.31789e+10	9.33978e+07	2.85033e+07	1.87666e+08	1.48944e+09	5.68279e+08	3.50136e+08	2.59164e+09	2.47289e+08	2.44104e+07	3.78373e+07	7.16736e+07	2.51273e+08	3.12604e+09
P3	0	3	1	2.6601e+09	1.6401e+07	7.38691e+08	2.54089e+08	9.66213e+07	2.40921e+08	1.4717e+09	3.92083e+09	5.93125e+08	2.79595e+07	721091	3.40166e+06	8.8113e+07	3.28585e+08	1.23136e+08	9.72735e+08	1.15869e+10	2.7429e+06	6.33113e+08	4.39091e+07	155694	8.27747e+08	5.0828e+07	1.23179e+07	7.18663e+08	5.92049e+09	2.1055e+09	2.02282e+06	2.49365e+07	5.58856e+08	1.60208e+08	4.04795e+08	3.4367e+10	2.38033e+07	2.60097e+07	8.1373e+07	6.85693e+08	5.30061e+07	2.72921e+08	5.05085e+08	1.25908e+08	1.8392e+07	1.0603e+07	6.01378e+06	2.5912e+07	7.63673e+08
P3	0	3	2	2.66971e+09	1.53962e+07	8.87419e+08	2.452e+08	9.22209e+07	2.35422e+08	1.40921e+09	3.8392e+09	5.71008e+08	2.73858e+07	761898	3.65308e+06	8.16779e+07	3.2311e+08	1.27708e+08	9.84704e+08	1.15549e+10	2.71655e+06	6.64395e+08	4.46405e+07	49470	8.61155e+08	4.90911e+07	1.35378e+07	7.42933e+08	6.02902e+09	2.33434e+09	2.78735e+06	2.75526e+07	5.81233e+08	1.81517e+08	4.0224e+08	3.41181e+10	2.55218e+07	2.66149e+07	8.30222e+07	6.7135e+08	5.00649e+07	2.754e+08	4.98523e+08	1.22779e+08	1.78279e+07	1.0496e+07	5.75152e+06	2.42991e+07	7.60559e+08
P3	5	3	1	2.1879e+09	1.88307e+07	7.33415e+08	3.45501e+08	7.47947e+07	2.14202e+08	1.45328e+09	5.49158e+09	5.13134e+08	2.60285e+07	588365	3.06914e+06	8.10813e+07	4.06615e+08	7.894e+07	1.92434e+09	1.21401e+10	7.56813e+06	3.52312e+08	1.14145e+07	309792	8.47263e+08	5.68039e+07	1.0693e+07	1.17504e+09	4.43144e+09	1.73722e+09	1.45838e+06	2.54648e+07	6.2279e+08	6.49788e+07	3.81075e+08	3.93403e+10	4.59013e+07	2.33835e+07	8.14558e+07	7.25083e+08	7.13279e+07	3.54636e+08	7.5218e+08	1.09737e+08	1.4345e+07	1.52238e+07	1.12501e+07	6.02148e+07	1.6745e+09
P3	5	3	2	2.26031e+09	1.72406e+07	8.77436e+08	3.3269e+08	6.87939e+07	2.10654e+08	1.34563e+09	5.56859e+09	5.11443e+08	2.36072e+07	717635	3.03392e+06	8.04235e+07	3.86316e+08	8.54918e+07	1.8485e+09	1.2138e+10	7.75251e+06	3.74921e+08	1.09142e+07	356289	8.49719e+08	5.58732e+07	1.16964e+07	1.24456e+09	4.4743e+09	1.85357e+09	1.80323e+06	2.78782e+07	6.63315e+08	7.22188e+07	3.8998e+08	3.87417e+10	4.90996e+07	2.24111e+07	8.14964e+07	7.41891e+08	7.06679e+07	3.80906e+08	7.41885e+08	1.10222e+08	1.46276e+07	1.50273e+07	1.1478e+07	5.77264e+07	1.66406e+09
P3	15	3	1	2.90684e+09	2.30458e+07	7.29949e+08	4.15177e+08	1.17846e+08	1.96196e+08	1.20178e+09	5.74261e+09	5.70875e+08	2.41568e+07	607791	3.42139e+06	7.34703e+07	2.16588e+08	6.31817e+07	9.89638e+08	2.88646e+09	4.63666e+06	1.8951e+08	4.09429e+06	204507	9.0136e+08	2.44134e+07	1.01909e+07	7.10511e+08	5.1828e+09	2.1617e+09	1.43303e+06	2.43004e+07	7.70764e+08	4.61801e+07	4.11134e+08	3.69034e+10	5.84785e+07	1.20682e+07	4.93609e+07	4.32739e+08	8.71512e+07	2.0685e+08	8.36651e+08	7.65731e+07	8.6662e+06	1.56651e+07	1.37857e+07	7.04932e+07	1.67048e+09
P3	15	3	2	3.04137e+09	2.12774e+07	8.11221e+08	4.14508e+08	1.08856e+08	1.93411e+08	1.10439e+09	5.66043e+09	5.53398e+08	2.21126e+07	457902	2.96087e+06	7.20369e+07	2.05241e+08	6.47172e+07	9.85003e+08	2.91969e+09	4.52089e+06	1.84833e+08	3.61103e+06	116257	8.83077e+08	2.26741e+07	1.02663e+07	6.83511e+08	5.03859e+09	2.23619e+09	1.32317e+06	2.53861e+07	8.00752e+08	4.98898e+07	4.03232e+08	3.75447e+10	6.10977e+07	1.14501e+07	5.05155e+07	4.44629e+08	8.86589e+07	2.17286e+08	8.50819e+08	7.99615e+07	8.52286e+06	1.6092e+07	1.42781e+07	7.15981e+07	1.70251e+09
P3	60	3	1	9.75235e+08	2.67824e+07	5.48385e+08	6.07224e+08	5.72987e+07	2.41407e+08	1.13419e+09	8.30544e+09	5.22019e+08	2.53591e+07	803248	2.71843e+06	8.64948e+07	2.43525e+08	7.51417e+07	3.4456e+08	1.51429e+09	3.97146e+06	1.15767e+08	2.3963e+06	254142	1.02999e+09	4.3328e+07	1.08465e+07	3.91583e+08	4.24621e+09	2.10041e+09	2.69443e+06	3.11082e+07	7.85286e+08	4.66166e+07	3.60923e+08	4.21225e+10	7.26415e+07	2.64385e+07	1.0475e+08	1.02934e+09	1.48175e+08	3.89965e+08	1.51555e+09	1.13975e+08	1.11382e+07	2.5153e+07	2.07448e+07	1.1123e+08	2.32238e+09
P3	60	3	2	9.84662e+08	2.55303e+07	6.97675e+08	6.09813e+08	5.63688e+07	2.36739e+08	1.05832e+09	8.17221e+09	4.88588e+08	2.49251e+07	159003	2.24597e+06	7.95896e+07	2.52525e+08	7.97081e+07	3.67445e+08	1.55243e+09	4.36692e+06	1.18728e+08	2.23059e+06	342839	1.03686e+09	4.14315e+07	1.20416e+07	3.94077e+08	4.35787e+09	2.36536e+09	2.40453e+06	3.36122e+07	8.17727e+08	5.1403e+07	3.56924e+08	4.27107e+10	7.5717e+07	2.7703e+07	1.08726e+08	1.00322e+09	1.50391e+08	3.97685e+08	1.46775e+09	1.1727e+08	1.18728e+07	2.59001e+07	2.16404e+07	1.10963e+08	2.31478e+09
P3	120	3	1	1.5501e+09	4.34495e+07	6.40304e+08	2.17918e+08	4.46915e+08	1.56072e+08	1.11126e+09	7.77463e+09	4.26696e+08	4.34931e+07	569161	8.50778e+06	8.49953e+07	4.96513e+07	2.14856e+08	1.37955e+08	4.37705e+08	868444	8.42606e+07	740485	4537.6	1.0782e+09	2.8913e+08	4.92564e+07	1.50728e+08	3.27486e+09	3.20503e+09	9.60517e+06	3.90095e+07	1.53357e+08	4.39078e+07	2.52286e+08	3.02161e+10	7.37987e+06	4.51094e+07	1.40054e+08	1.91055e+09	1.79684e+08	6.75408e+08	1.47445e+09	3.98047e+08	4.48124e+07	2.36282e+07	1.88899e+07	8.06342e+07	1.11635e+09
P3	120	3	2	1.57843e+09	4.28044e+07	7.65493e+08	2.11608e+08	4.49968e+08	1.53268e+08	1.07158e+09	8.03988e+09	4.17052e+08	4.07189e+07	580991	7.64588e+06	8.22507e+07	4.54487e+07	2.34146e+08	1.3331e+08	4.6836e+08	1.09887e+06	8.46208e+07	639674	24914.2	1.03524e+09	2.80158e+08	5.07549e+07	1.48077e+08	3.3281e+09	3.30886e+09	1.00453e+07	3.87866e+07	1.52136e+08	4.75661e+07	2.5884e+08	2.95853e+10	7.63767e+06	4.68048e+07	1.4539e+08	1.93895e+09	1.69536e+08	6.75483e+08	1.51033e+09	4.08578e+08	4.53957e+07	2.40362e+07	2.10927e+07	8.32898e+07	1.1644e+09
P4	0	4	1	1.52604e+09	2.51497e+07	4.73552e+08	2.21604e+08	9.77013e+07	3.47527e+08	1.21398e+09	3.04565e+09	2.28194e+08	5.5804e+07	2.05637e+07	6.79976e+06	1.06139e+08	3.53513e+08	9.85002e+07	4.61509e+08	5.44547e+09	1.46574e+06	3.49062e+08	4.16563e+07	2.70861e+06	7.56693e+08	4.3841e+07	4.65102e+07	9.27184e+08	1.93661e+09	2.23977e+09	2.5049e+06	2.03302e+07	5.26774e+08	5.09987e+07	6.61125e+08	2.70964e+10	1.23558e+07	6.01838e+06	2.59374e+07	2.96403e+08	3.172e+07	2.03786e+08	2.46107e+08	4.3044e+07	4.73933e+06	5.60649e+06	3.19158e+06	2.23929e+07	6.00462e+08
P4	0	4	2	1.71941e+09	2.37924e+07	7.77439e+08	2.44526e+08	1.06568e+08	2.9799e+08	1.24039e+09	2.74891e+09	2.04431e+08	5.64431e+07	1.11863e+07	6.06899e+06	9.22278e+07	3.45857e+08	1.24751e+08	4.53154e+08	5.48988e+09	1.8554e+06	5.07934e+08	4.88013e+07	3.34062e+06	7.60783e+08	4.39129e+07	5.01326e+07	1.046e+09	1.90282e+09	2.55388e+09	2.49269e+06	2.15511e+07	5.70194e+08	9.0825e+07	6.27993e+08	2.79896e+10	1.61416e+07	8.01622e+06	2.65846e+07	3.15072e+08	3.19875e+07	1.96219e+08	2.5192e+08	4.09824e+07	4.86348e+06	5.54871e+06	3.11939e+06	2.10684e+07	5.89003e+08
P4	5	4	1	1.36063e+09	2.14354e+07	4.76973e+08	2.48127e+08	8.22948e+07	2.9164e+08	1.07339e+09	3.18488e+09	2.46286e+08	4.10452e+07	1.18729e+07	5.51822e+06	9.23615e+07	2.67709e+08	7.88288e+07	1.34182e+09	1.0444e+10	2.43776e+06	1.77596e+08	2.06802e+07	2.74906e+06	8.31112e+08	3.12894e+07	3.62122e+07	8.85511e+08	2.11408e+09	2.3794e+09	2.48861e+06	2.09669e+07	5.13107e+08	2.03917e+07	5.18487e+08	2.62047e+10	3.40524e+07	8.54887e+06	2.19136e+07	3.58743e+08	3.56727e+07	2.08778e+08	3.24464e+08	4.63105e+07	4.15428e+06	6.71072e+06	4.54131e+06	3.38818e+07	7.81698e+08
P4	5	4	2	1.64068e+09	2.26437e+07	7.14251e+08	2.92892e+08	1.02014e+08	2.77834e+08	1.12222e+09	3.11861e+09	2.20233e+08	4.31223e+07	1.15078e+07	5.60935e+06	8.03249e+07	2.32439e+08	8.98284e+07	1.25137e+09	1.0418e+10	3.37298e+06	2.69605e+08	2.42638e+07	3.40554e+06	7.88978e+08	3.01032e+07	3.96797e+07	1.0583e+09	2.06726e+09	2.62936e+09	1.30779e+06	2.32891e+07	5.73301e+08	3.44312e+07	5.41211e+08	2.76045e+10	4.18898e+07	8.08244e+06	2.61976e+07	3.93069e+08	4.13593e+07	2.16773e+08	3.50857e+08	4.77633e+07	4.51486e+06	6.66349e+06	4.7715e+06	3.49383e+07	8.05868e+08
P4	15	4	1	1.46957e+09	2.70571e+07	5.60673e+08	4.51538e+08	1.29861e+08	2.72032e+08	1.07464e+09	4.71101e+09	2.48514e+08	2.9921e+07	3.78462e+06	4.17505e+06	7.6475e+07	2.10266e+08	4.83602e+07	1.29799e+09	3.92693e+09	2.41675e+06	1.34924e+08	5.31973e+06	1.98771e+06	8.50119e+08	2.63068e+07	2.28966e+07	8.39345e+08	2.1386e+09	2.80658e+09	1.7059e+06	2.72791e+07	5.82287e+08	2.21294e+07	3.87019e+08	2.87304e+10	4.74834e+07	1.016e+07	3.73029e+07	4.58069e+08	8.47007e+07	2.12428e+08	7.03797e+08	9.61747e+07	8.036e+06	1.20566e+07	9.98868e+06	6.91214e+07	1.45588e+09
P4	15	4	2	1.54525e+09	2.64441e+07	6.8075e+08	4.56672e+08	1.26116e+08	2.74086e+08	1.01297e+09	4.52417e+09	2.44003e+08	2.82941e+07	5.04891e+06	3.76535e+06	7.79389e+07	1.95753e+08	5.25505e+07	1.35252e+09	4.03163e+09	2.55083e+06	1.43422e+08	4.85792e+06	1.7531e+06	8.95375e+08	2.76065e+07	2.22506e+07	8.54451e+08	2.12832e+09	3.00323e+09	846832	2.73229e+07	6.11502e+08	2.51591e+07	4.09408e+08	2.9344e+10	5.21224e+07	9.47196e+06	3.61897e+07	5.04342e+08	8.67739e+07	1.99975e+08	6.6995e+08	9.24649e+07	7.91995e+06	1.1718e+07	8.78087e+06	6.42814e+07	1.36902e+09
P4	60	4	1	1.25577e+09	4.41214e+07	4.78405e+08	8.40837e+08	6.67065e+07	2.43549e+08	1.05658e+09	6.81503e+09	1.77867e+08	3.422e+07	8.35789e+06	3.70838e+06	8.02061e+07	1.93939e+08	4.74139e+07	9.02118e+08	1.80883e+09	2.12473e+06	8.55959e+07	3.67833e+06	1.342e+06	8.71196e+08	2.37343e+07	1.45292e+07	6.66982e+08	1.31078e+09	2.44554e+09	1.02558e+06	3.22018e+07	5.38697e+08	2.20445e+07	3.39139e+08	3.06574e+10	5.13998e+07	7.7398e+06	4.36901e+07	7.68399e+08	1.31086e+08	3.62264e+08	1.2058e+09	1.22992e+08	8.25255e+06	1.79645e+07	1.55264e+07	1.32711e+08	2.22576e+09
P4	60	4	2	1.26331e+09	4.36741e+07	5.82864e+08	8.24673e+08	6.67335e+07	2.4729e+08	9.92336e+08	6.91554e+09	1.81996e+08	3.43765e+07	2.96698e+06	3.67384e+06	8.06174e+07	1.84143e+08	4.96075e+07	9.15407e+08	1.88636e+09	2.28416e+06	8.60607e+07	3.571e+06	1.39119e+06	8.96797e+08	2.47913e+07	1.68797e+07	6.64824e+08	1.34369e+09	2.74173e+09	1.26939e+06	3.12185e+07	5.44443e+08	2.32156e+07	3.6004e+08	2.96552e+10	5.44823e+07	6.83727e+06	4.04144e+07	7.28644e+08	1.13839e+08	3.14918e+08	1.0118e+09	1.09362e+08	6.82335e+06	1.60978e+07	1.40182e+07	1.15898e+08	1.92578e+09
P4	120	4	1	9.22908e+08	4.37266e+07	3.79192e+08	9.87329e+08	4.87625e+07	2.45551e+08	9.65216e+08	8.89942e+09	1.80881e+08	4.43167e+07	9.73082e+06	4.5732e+06	9.45702e+07	1.52636e+08	3.31358e+07	3.97285e+08	8.50222e+08	1.13089e+06	6.57129e+07	3.02799e+06	1.87393e+06	9.44371e+08	2.22026e+07	1.87037e+07	3.77478e+08	1.22754e+09	2.78492e+09	1.45601e+06	3.34426e+07	4.29829e+08	2.33191e+07	3.7837e+08	2.72192e+10	5.96715e+07	9.5079e+06	4.35967e+07	7.92812e+08	1.5768e+08	3.56801e+08	1.47869e+09	1.3893e+08	8.15678e+06	2.27664e+07	2.14082e+07	1.92424e+08	2.27436e+09
P4	120	4	2	1.06565e+09	4.17908e+07	5.57666e+08	1.15781e+09	4.61807e+07	2.21412e+08	9.67986e+08	8.19486e+09	1.56273e+08	4.61641e+07	8.69739e+06	4.61791e+06	8.75124e+07	1.43793e+08	3.70323e+07	3.49971e+08	8.57201e+08	1.5282e+06	7.65901e+07	2.94601e+06	2.01963e+06	9.28759e+08	1.94213e+07	2.07661e+07	4.45213e+08	1.13902e+09	3.17978e+09	2.35481e+06	3.41725e+07	4.83801e+08	2.76512e+07	3.86164e+08	2.86308e+10	6.79161e+07	1.36243e+07	4.74752e+07	8.69535e+08	1.64465e+08	3.64505e+08	1.57502e+09	1.48279e+08	9.64397e+06	2.3256e+07	2.22886e+07	1.97253e+08	2.39643e+09
P5	0	5	1	1.36302e+09	4.82925e+07	7.37663e+08	3.07005e+08	8.24923e+07	2.85526e+09	7.52136e+08	4.84675e+09	3.25175e+08	7.80728e+07	1.14371e+07	1.1734e+06	1.04254e+08	9.16266e+08	8.67299e+07	4.54703e+08	6.24127e+09	1.08868e+06	5.91465e+08	3.16427e+07	5043.35	7.55505e+08	3.35295e+07	2.03684e+07	1.15913e+09	1.48671e+09	2.15265e+09	704394	3.33447e+07	7.93697e+08	5.53744e+07	4.39085e+08	4.36405e+10	2.0093e+07	9.345e+06	1.87305e+07	2.19293e+08	1.24779e+07	1.33509e+08	1.32689e+08	1.89672e+07	2.55347e+06	1.94327e+06	2.35128e+06	2.5625e+07	7.3986e+08
P5	0	5	2	1.48281e+09	4.81897e+07	8.43066e+08	3.30716e+08	7.85341e+07	2.85254e+09	6.87175e+08	4.59272e+09	3.1141e+08	7.64158e+07	6.92464e+06	1.26221e+06	1.00442e+08	8.03007e+08	9.62782e+07	5.17742e+08	5.99574e+09	1.14939e+06	6.4533e+08	3.24962e+07	27318.2	7.11787e+08	3.18425e+07	1.97157e+07	1.18811e+09	1.38019e+09	2.12771e+09	1.00446e+06	3.55565e+07	8.46835e+08	8.21521e+07	4.27326e+08	4.55243e+10	2.26434e+07	7.0486e+06	1.79071e+07	1.71178e+08	1.74161e+07	1.06259e+08	1.06817e+08	2.01912e+07	2.72792e+06	1.49299e+06	2.47642e+06	2.69967e+07	7.55691e+08
P5	15	5	1	1.20155e+09	4.12816e+07	4.35703e+08	3.28584e+08	6.33042e+07	5.48585e+08	6.61288e+08	7.24076e+09	3.3766e+08	4.44876e+07	7.49403e+06	1.08777e+06	1.09336e+08	7.15409e+08	4.86817e+07	1.28602e+09	5.59237e+09	2.27904e+06	9.05016e+07	4.50655e+06	197588	8.41221e+08	3.15024e+07	1.91111e+07	9.59956e+08	1.47997e+09	2.22033e+09	1.18021e+06	3.83509e+07	7.10421e+08	1.91165e+07	3.37426e+08	3.76864e+10	4.38279e+07	1.01558e+07	2.85131e+07	4.07461e+08	5.84924e+07	2.4351e+08	6.39061e+08	7.28377e+07	7.14822e+06	8.79233e+06	1.09615e+07	7.87192e+07	1.87254e+09
P5	15	5	2	1.35937e+09	3.9153e+07	6.2261e+08	3.86283e+08	6.89609e+07	4.82822e+08	6.18165e+08	6.75507e+09	2.9501e+08	4.41568e+07	3.76978e+06	1.63301e+06	8.74001e+07	6.72534e+08	5.60409e+07	1.13238e+09	5.43093e+09	3.29398e+06	1.15161e+08	4.26617e+06	125263	8.0563e+08	2.86589e+07	1.93833e+07	1.12053e+09	1.41452e+09	2.51824e+09	922125	3.79202e+07	7.79493e+08	2.1052e+07	3.5452e+08	3.89934e+10	5.16467e+07	1.20473e+07	3.15673e+07	4.59484e+08	6.64458e+07	2.40134e+08	6.75024e+08	7.66375e+07	7.77138e+06	9.17531e+06	1.08355e+07	7.69504e+07	1.90265e+09
P5	60	5	1	1.20501e+09	5.31574e+07	4.66281e+08	6.73546e+08	5.37552e+07	2.35955e+08	5.11585e+08	9.27669e+09	3.02148e+08	4.10053e+07	2.78461e+06	2.39551e+06	8.1011e+07	3.24454e+08	4.93205e+07	5.36737e+08	1.03505e+09	2.05516e+06	7.92821e+07	2.71686e+06	291242	1.01033e+09	4.85947e+07	1.2345e+07	5.76961e+08	2.21039e+09	2.59966e+09	1.38836e+06	3.85294e+07	5.6326e+08	2.26544e+07	3.24063e+08	3.84253e+10	8.16614e+07	1.20455e+07	5.9219e+07	8.98767e+08	1.55664e+08	3.93931e+08	1.56032e+09	1.28602e+08	1.15069e+07	2.49892e+07	2.40457e+07	1.53299e+08	2.95302e+09
P5	60	5	2	1.26521e+09	5.41221e+07	5.15606e+08	6.9253e+08	4.88111e+07	2.4225e+08	4.76425e+08	9.32569e+09	2.8069e+08	4.0146e+07	1.51016e+06	1.54969e+06	7.748e+07	3.06584e+08	5.28354e+07	5.33062e+08	1.03089e+09	2.1438e+06	8.46697e+07	2.2812e+06	345976	1.00447e+09	4.93154e+07	1.05431e+07	5.58103e+08	2.02954e+09	2.75174e+09	455120	4.25013e+07	5.96102e+08	2.6432e+07	3.33045e+08	3.9812e+10	8.45441e+07	1.07779e+07	5.48326e+07	8.11531e+08	1.60165e+08	3.67133e+08	1.54316e+09	1.27188e+08	1.1864e+07	2.38333e+07	2.31589e+07	1.49394e+08	2.88232e+09
P6	0	6	1	9.05924e+08	814938	6.45533e+08	9.33876e+07	7.34566e+07	2.10691e+08	7.30626e+08	2.13918e+09	1.71418e+08	3.09619e+07	5.34876e+07	1.43689e+06	3.77319e+08	4.06537e+07	1.52476e+08	3.89457e+08	7.41914e+09	254629	4.29682e+08	5.53875e+07	1.73435e+07	7.49688e+08	2.23716e+08	8.89001e+08	6.77087e+08	3.4516e+08	2.04852e+09	1.46981e+06	1.86146e+08	4.22527e+08	7.23262e+07	1.41551e+09	4.91405e+10	1.17012e+07	8.20148e+06	1.84831e+07	2.33273e+08	1.76226e+07	1.14082e+08	1.20403e+08	3.55437e+07	6.57399e+06	1.51645e+06	2.17229e+06	2.81882e+07	2.91772e+08
P6	0	6	2	9.63876e+08	563432	7.68263e+08	9.54983e+07	6.87097e+07	2.11683e+08	6.7449e+08	2.10779e+09	1.77751e+08	2.87039e+07	5.11902e+07	1.35175e+06	4.03413e+08	3.8105e+07	1.68078e+08	4.25929e+08	7.28178e+09	281238	4.24755e+08	5.26356e+07	1.6417e+07	7.61731e+08	2.28109e+08	9.1262e+08	6.81411e+08	3.52139e+08	2.1881e+09	1.79424e+06	1.90556e+08	4.2961e+08	8.14539e+07	1.46458e+09	4.91502e+10	1.24832e+07	7.7691e+06	1.78575e+07	1.9938e+08	1.69695e+07	1.05146e+08	1.14983e+08	3.41301e+07	6.62174e+06	1.00852e+06	2.05319e+06	2.43437e+07	2.78271e+08
P6	15	6	1	7.39377e+08	1.67855e+06	3.86057e+08	4.34057e+08	1.85485e+08	1.97936e+08	7.06318e+08	2.45432e+09	1.68407e+08	2.40003e+07	6.36089e+07	1.57208e+06	3.45258e+08	2.71055e+07	9.23236e+07	4.01327e+07	5.46712e+08	790369	9.39112e+07	1.38339e+06	8.00294e+06	8.32326e+08	4.22126e+07	8.03232e+08	2.85664e+08	1.91034e+08	2.42994e+09	2.88101e+06	1.87425e+08	3.3459e+08	1.64768e+07	1.17747e+09	3.98639e+10	5.81893e+07	1.12599e+07	5.1161e+07	1.27222e+09	2.58988e+08	2.56508e+08	1.56673e+09	2.37783e+08	2.7622e+07	1.31353e+07	2.42387e+07	2.02013e+08	1.37838e+09
P6	15	6	2	8.08527e+08	1.51105e+06	5.80165e+08	4.87791e+08	1.9966e+08	1.781e+08	6.08764e+08	2.25487e+09	1.59064e+08	2.27068e+07	5.51053e+07	1.53005e+06	3.66932e+08	2.42077e+07	1.01024e+08	6.65752e+07	5.83465e+08	1.10304e+06	1.1044e+08	1.29615e+06	8.30533e+06	8.04872e+08	3.70631e+07	8.07632e+08	3.19895e+08	1.86883e+08	2.66748e+09	2.36003e+06	2.01114e+08	3.41762e+08	1.83407e+07	1.20172e+09	4.11165e+10	6.38155e+07	1.17194e+07	5.54002e+07	1.33723e+09	2.72311e+08	2.48903e+08	1.59442e+09	2.43486e+08	2.82619e+07	1.26692e+07	2.52897e+07	2.03351e+08	1.37896e+09
P6	60	6	1	7.4329e+08	1.12346e+07	5.29182e+08	8.12029e+08	1.12097e+08	1.64383e+08	4.93485e+08	4.98243e+09	1.76502e+08	2.93328e+07	2.22468e+07	1.95986e+06	2.66033e+08	7.70548e+07	4.24678e+07	7.80139e+07	4.73282e+08	1.19673e+06	6.11614e+07	1.80449e+06	3.98309e+06	7.56936e+08	1.5559e+07	2.73521e+08	3.85831e+08	5.07421e+08	2.75153e+09	4.96433e+06	9.8903e+07	4.0012e+08	1.45132e+07	7.25002e+08	3.9754e+10	2.55376e+07	1.52398e+07	5.01809e+07	9.94723e+08	2.58232e+08	2.20392e+08	1.72126e+09	2.12186e+08	2.0402e+07	1.77497e+07	3.09529e+07	2.29343e+08	1.39526e+09
P6	60	6	2	7.70501e+08	1.16048e+07	5.88093e+08	8.59308e+08	1.02818e+08	1.57839e+08	3.87278e+08	4.57061e+09	1.5295e+08	2.69412e+07	1.06568e+07	1.94913e+06	2.45821e+08	8.04283e+07	4.63035e+07	1.05933e+08	4.90717e+08	1.21004e+06	6.14734e+07	1.1663e+06	3.66902e+06	7.421e+08	1.47977e+07	2.53252e+08	3.39738e+08	4.92234e+08	2.78435e+09	4.94137e+06	1.00509e+08	4.20485e+08	1.68177e+07	7.01266e+08	4.13656e+10	2.71874e+07	1.65982e+07	6.06586e+07	1.23287e+09	3.04359e+08	2.53127e+08	2.12156e+09	2.56968e+08	2.425e+07	2.08432e+07	3.94651e+07	2.84958e+08	1.68162e+09
P7	0	7	1	1.20893e+09	1.46608e+07	4.35896e+08	5.66841e+07	9.55614e+07	2.46911e+08	1.0845e+09	2.92751e+09	3.68282e+08	8.20897e+07	2.29917e+07	3.99368e+06	1.28901e+08	5.68293e+07	9.82484e+07	2.6614e+08	2.84146e+09	370189	3.39157e+08	5.30736e+07	168858	7.66101e+08	4.90963e+07	5.52871e+07	6.51115e+08	4.18307e+09	2.15096e+09	668409	3.4823e+07	4.0166e+08	6.67977e+07	5.56149e+08	2.71468e+10	1.58089e+07	1.35644e+07	3.4733e+07	3.94836e+08	4.22239e+07	1.86167e+08	4.17885e+08	1.12179e+08	1.44592e+07	5.02803e+06	3.34795e+06	1.70551e+07	3.17798e+08
P7	0	7	2	1.29756e+09	1.51831e+07	4.9657e+08	6.24052e+07	9.13357e+07	2.38014e+08	1.02628e+09	2.87989e+09	3.46852e+08	7.84904e+07	1.76857e+07	4.10846e+06	1.35222e+08	5.13997e+07	1.08923e+08	3.75967e+08	2.96888e+09	392908	3.55775e+08	5.38763e+07	24087.3	7.4685e+08	5.00602e+07	5.59421e+07	6.79914e+08	3.99815e+09	2.30213e+09	612507	3.6994e+07	4.21132e+08	8.29324e+07	5.54477e+08	2.75334e+10	1.82198e+07	1.31912e+07	3.49826e+07	3.75267e+08	4.01864e+07	1.82667e+08	4.11238e+08	1.1009e+08	1.47013e+07	4.91418e+06	2.97925e+06	1.5639e+07	3.15474e+08
P7	15	7	1	1.16246e+09	1.55467e+07	3.75833e+08	6.97705e+07	6.82322e+07	2.1597e+08	9.19103e+08	3.82511e+09	3.06816e+08	5.5207e+07	1.66837e+07	3.09762e+06	1.21788e+08	3.41056e+07	4.42844e+07	1.67965e+09	8.07182e+09	3.11601e+06	1.33668e+08	5.97965e+06	220961	7.58698e+08	3.91836e+07	4.78859e+07	7.62801e+08	3.40884e+09	1.68105e+09	567008	3.89138e+07	4.90359e+08	3.27294e+07	6.29816e+08	2.19123e+10	4.61174e+07	1.39823e+07	4.70302e+07	9.02424e+08	9.77595e+07	4.39665e+08	9.55846e+08	1.5343e+08	1.82585e+07	1.489e+07	9.94012e+06	6.83433e+07	9.95902e+08
P7	15	7	2	1.2314e+09	1.59142e+07	4.20487e+08	7.11253e+07	6.86431e+07	2.1424e+08	8.90989e+08	3.84137e+09	2.99773e+08	5.49025e+07	1.14369e+07	2.92098e+06	1.21915e+08	2.53734e+07	4.77623e+07	1.7232e+09	8.5596e+09	3.39526e+06	1.48805e+08	5.94258e+06	284119	7.6474e+08	3.85654e+07	5.19498e+07	8.22844e+08	3.36933e+09	1.8575e+09	481067	3.83995e+07	5.19395e+08	4.50168e+07	6.52818e+08	2.14303e+10	4.8473e+07	1.40627e+07	4.86709e+07	9.02469e+08	9.3407e+07	4.07428e+08	9.40497e+08	1.53129e+08	1.71354e+07	1.50086e+07	9.66048e+06	6.52935e+07	9.81642e+08
P7	60	7	1	8.08623e+08	1.8538e+07	3.26895e+08	1.23151e+08	5.74514e+07	2.2262e+08	8.41551e+08	5.67485e+09	2.77942e+08	6.04364e+07	1.47614e+07	2.53228e+06	1.14675e+08	5.68462e+07	4.61742e+07	6.78764e+08	1.80157e+09	2.46247e+06	7.44531e+07	2.33479e+06	368171	7.42579e+08	2.67056e+07	4.52879e+07	5.03863e+08	3.05838e+09	1.99581e+09	1.3341e+06	3.94716e+07	3.91495e+08	2.65934e+07	6.44944e+08	2.26789e+10	5.53946e+07	1.53798e+07	7.24568e+07	1.34375e+09	1.80516e+08	5.251e+08	1.80116e+09	2.16856e+08	2.22212e+07	3.1063e+07	2.15917e+07	1.34778e+08	1.82688e+09
P7	60	7	2	8.44017e+08	1.86783e+07	3.76042e+08	1.26761e+08	5.23203e+07	2.21833e+08	7.81016e+08	5.21978e+09	2.6814e+08	5.85445e+07	1.49531e+07	2.74239e+06	1.21689e+08	4.72585e+07	5.07259e+07	6.58236e+08	1.73643e+09	2.49887e+06	7.4775e+07	2.26738e+06	181152	7.48042e+08	2.66335e+07	4.39448e+07	5.11305e+08	2.91965e+09	2.07482e+09	1.19504e+06	4.02529e+07	3.93854e+08	3.27976e+07	6.44809e+08	2.31227e+10	5.94182e+07	1.59887e+07	7.16927e+07	1.3497e+09	1.7594e+08	5.19425e+08	1.78172e+09	2.13645e+08	2.15419e+07	2.98627e+07	2.06336e+07	1.30342e+08	1.7864e+09
P8	0	8	1	1.16667e+09	6.94711e+07	4.45686e+08	1.50572e+08	9.39985e+07	1.10696e+09	5.73863e+08	4.98331e+09	3.61107e+08	3.41318e+07	1.93454e+07	940033	1.37767e+08	1.29889e+09	9.44543e+07	6.15376e+08	8.00166e+09	1.23047e+06	6.71259e+08	3.7197e+07	76755.8	6.9999e+08	6.24906e+07	2.65274e+07	8.40846e+08	1.15698e+09	8.5639e+08	252736	3.19558e+07	4.1167e+08	1.34608e+08	5.96277e+08	3.8552e+10	1.24227e+07	6.17189e+06	2.05461e+07	4.18335e+08	3.19479e+07	4.15728e+08	2.86818e+08	5.27895e+07	7.00291e+06	3.95548e+06	4.55201e+06	4.39032e+07	8.73788e+08
P8	0	8	2	1.27365e+09	6.75416e+07	6.24869e+08	1.58366e+08	8.10747e+07	1.07596e+09	5.16361e+08	4.74243e+09	3.28956e+08	3.29075e+07	1.46813e+07	1.37652e+06	1.26814e+08	1.09837e+09	1.00902e+08	7.00267e+08	8.04009e+09	1.40452e+06	8.08698e+08	4.42065e+07	30056.1	6.6425e+08	5.96421e+07	2.73217e+07	9.00134e+08	1.08307e+09	9.32352e+08	518482	3.46732e+07	4.31475e+08	2.53604e+08	5.76025e+08	4.04957e+10	1.56887e+07	4306.58	1.8738e+07	3.4267e+08	3.51048e+07	3.64805e+08	2.92152e+08	5.26087e+07	7.10913e+06	3.97101e+06	4.62078e+06	4.37309e+07	8.60514e+08
P8	5	8	1	1.30502e+09	7.00615e+07	6.89508e+08	1.14949e+08	6.78671e+07	3.55668e+08	6.65536e+08	5.09712e+09	3.33356e+08	2.73138e+07	3.93685e+06	1.28233e+06	1.00943e+08	1.94794e+09	8.73025e+07	1.2169e+09	1.49504e+10	4.31263e+06	4.4711e+08	2.18908e+07	118251	7.41925e+08	4.08209e+07	2.04202e+07	1.12447e+09	1.99213e+09	1.10899e+09	336928	4.32966e+07	4.76895e+08	1.03888e+08	6.18674e+08	2.34543e+10	3.88232e+07	7.0663e+06	2.03135e+07	4.46031e+08	2.82734e+07	3.61884e+08	3.03285e+08	2.27425e+07	3.1192e+06	5.66028e+06	5.12726e+06	4.39336e+07	1.11159e+09
P8	5	8	2	1.37642e+09	6.97113e+07	7.79167e+08	1.1678e+08	6.13604e+07	3.61644e+08	5.94374e+08	4.84249e+09	3.10066e+08	2.72808e+07	3.92025e+06	737210	1.00362e+08	1.84235e+09	9.30266e+07	1.17325e+09	1.41183e+10	4.05608e+06	4.55201e+08	2.03565e+07	121004	7.37012e+08	3.88048e+07	1.98513e+07	1.13242e+09	1.92633e+09	1.23521e+09	386557	4.21047e+07	5.05097e+08	1.27693e+08	6.23896e+08	2.48901e+10	4.04661e+07	6.94708e+06	1.95677e+07	4.44943e+08	2.67234e+07	3.42997e+08	2.7632e+08	2.22945e+07	2.69435e+06	4.96664e+06	4.73117e+06	4.15061e+07	1.06077e+09
P8	15	8	1	1.28862e+09	7.76565e+07	6.10973e+08	1.34781e+08	6.50866e+07	6.92067e+08	5.84163e+08	5.11129e+09	3.55104e+08	2.93893e+07	7.99775e+06	996511	1.13116e+08	1.29133e+09	4.56759e+07	1.26722e+09	8.84981e+09	2.358e+06	1.05914e+08	4.24343e+06	27058.1	7.53372e+08	2.22511e+07	3.60949e+07	1.30537e+09	1.56465e+09	1.39991e+09	462155	3.51777e+07	4.06498e+08	1.73022e+07	4.31748e+08	2.62281e+10	4.99382e+07	7.77498e+06	2.36237e+07	4.07171e+08	4.77784e+07	2.75436e+08	4.27849e+08	3.63195e+07	3.50491e+06	7.32317e+06	1.0064e+07	6.6159e+07	1.32735e+09
P8	15	8	2	1.3532e+09	7.6121e+07	6.62881e+08	1.42911e+08	5.99569e+07	6.82281e+08	5.07438e+08	5.16412e+09	3.48781e+08	2.95363e+07	9.75724e+06	1.52233e+06	1.13218e+08	9.69069e+08	5.1558e+07	1.18229e+09	8.6796e+09	2.76598e+06	1.22473e+08	3.83759e+06	32141.9	7.36983e+08	2.04986e+07	3.48546e+07	1.32515e+09	1.48128e+09	1.48932e+09	333693	3.3582e+07	4.24673e+08	2.01865e+07	4.41896e+08	2.68771e+10	5.49792e+07	7.80737e+06	2.50335e+07	4.29601e+08	4.92515e+07	2.94946e+08	4.39458e+08	3.54484e+07	3.27337e+06	7.16943e+06	1.02004e+07	6.73043e+07	1.35159e+09
P8	60	8	1	7.24203e+08	4.26065e+07	4.50851e+08	5.31898e+08	1.41382e+08	2.11735e+09	4.62751e+08	4.5862e+09	6.22958e+08	3.95645e+07	2.43361e+07	2.20155e+06	1.19955e+08	3.69224e+08	3.30444e+07	9.81384e+07	5.96274e+08	846241	5.50866e+07	2.64466e+06	321431	8.27258e+08	4.34265e+07	4.66443e+07	3.88795e+08	2.38678e+09	3.1142e+09	2.57493e+06	3.60633e+07	4.00272e+08	1.83301e+07	5.90707e+08	2.572e+10	6.1556e+07	9.55247e+06	3.71636e+07	5.83712e+08	2.06383e+08	2.09752e+08	1.2725e+09	8.81466e+07	9.88866e+06	1.5882e+07	2.73683e+07	1.95173e+08	1.83255e+09
P8	60	8	2	8.13177e+08	3.88472e+07	4.85052e+08	6.20885e+08	1.59325e+08	2.11617e+09	4.3484e+08	4.37993e+09	5.49705e+08	4.05158e+07	1.45858e+07	1.91757e+06	1.19065e+08	3.19907e+08	3.82564e+07	1.15712e+08	6.45066e+08	1.12132e+06	6.51182e+07	2.61304e+06	643066	7.88346e+08	3.86473e+07	4.69423e+07	4.55757e+08	2.25251e+09	3.39807e+09	2.35569e+06	3.83845e+07	4.23757e+08	2.37093e+07	6.05516e+08	2.59982e+10	6.7874e+07	1.09808e+07	4.57551e+07	6.76963e+08	2.34464e+08	2.26555e+08	1.38177e+09	9.52504e+07	1.11276e+07	1.67897e+07	2.84599e+07	2.10853e+08	1.96164e+09
[truncated: 179 more columns]

## Sheet: Human_TIC-normalised_Means
Patient_Number	timepoint_min	biological_replicate	valine-d8	1-methylhistamine	1-methylhistidine	1-methylnicotinamide	2/3-phosphoglycerate	2-hydroxyglutarate	3-methylhistidine	4-aminobutyrate	4-guanidinobutanoate	4-hydroxyphenyllactate	4-hydroxyproline	4-pyridoxate	5-aminopentanoate	acetylcholine	aconitate	adenine	adenosine	adenylosuccinate	ADP	ADP-ribose	AICAR	alanine	alpha-ketoglutarate	aminoadipate	AMP	anserine	arginine	argininosuccinate	asparagine	aspartate	ATP	beta-citrylglutamate	betaine	biotin	c12:0	c14:0	c16:0	c16:1	c18:0	c18:1	c18:2	c18:3	c20:1	c20:2	c20:3	c20:4	c22:4
P1	0	1	2.41967e+09	3.73011e+06	5.09104e+08	1.58165e+08	2.50972e+08	2.9351e+08	4.18633e+08	4.15104e+08	1.00379e+09	4.23769e+07	1.27958e+07	2.26514e+06	9.11601e+07	5.97978e+07	8.64136e+07	3.31562e+08	4.55503e+09	829096	2.15175e+08	2.78105e+07	3.14936e+06	6.65133e+08	2.74026e+07	4.41697e+07	3.38256e+08	4.42324e+09	2.57614e+09	1.29523e+06	1.5229e+07	1.93183e+08	5.88979e+07	6.47684e+08	4.89136e+10	4.64081e+07	1.72356e+07	7.03216e+07	6.54351e+08	6.38593e+07	2.22619e+08	5.84292e+08	8.4977e+07	9.05257e+06	1.43154e+07	1.55706e+07	6.66105e+07	6.76343e+08	4.96395e+07
P1	120	1	1.1951e+09	2.02694e+07	4.9787e+08	8.04369e+08	8.39291e+07	1.85018e+08	2.98888e+08	5.97847e+09	5.2735e+08	3.81229e+07	8.87396e+06	3.13042e+06	8.69989e+07	2.15577e+08	3.4098e+07	1.57982e+08	6.57773e+08	2.57521e+06	1.10151e+08	1.57735e+07	1.40931e+06	9.32055e+08	2.02154e+07	1.61981e+07	2.82667e+08	2.76703e+09	3.44689e+09	6.26158e+06	4.46236e+07	5.78794e+08	2.48346e+07	4.49852e+08	4.17869e+10	6.8939e+07	1.55904e+07	8.61318e+07	8.83031e+08	3.59306e+08	2.39426e+08	3.29646e+09	3.49732e+08	2.37867e+07	4.99209e+07	6.67366e+07	3.9027e+08	3.70342e+09	3.80467e+08
P1	15	1	1.90719e+09	7.9775e+06	5.61732e+08	2.61783e+08	2.06232e+08	2.32612e+08	3.64194e+08	1.68382e+09	8.97356e+08	3.30059e+07	1.36502e+07	2.55946e+06	9.25206e+07	1.05687e+08	6.41911e+07	1.47199e+08	9.92646e+08	1.37722e+06	1.69213e+08	2.02296e+07	456596	7.42119e+08	2.57768e+07	2.42777e+07	4.22154e+08	4.23529e+09	3.17686e+09	2.51958e+06	2.27e+07	2.75658e+08	3.76251e+07	5.57611e+08	4.57042e+10	4.31839e+07	2.752e+07	8.18161e+07	5.9707e+08	1.02506e+08	1.58899e+08	7.8283e+08	1.11557e+08	1.13515e+07	9.69782e+06	1.42954e+07	9.17848e+07	1.28184e+09	5.36064e+07
P1	60	1	1.75919e+09	1.6992e+07	4.3876e+08	5.09433e+08	9.836e+07	2.22117e+08	4.16042e+08	6.70633e+09	6.77762e+08	3.429e+07	8.0458e+06	1.81866e+06	1.00269e+08	1.85381e+08	4.90897e+07	2.1005e+08	2.86923e+09	787628	6.77449e+07	2.16682e+07	607068	9.41483e+08	4.08114e+07	1.99099e+07	2.14728e+08	2.53294e+09	3.65825e+09	4.59269e+06	5.07186e+07	3.10181e+08	1.63339e+07	2.37012e+08	4.57112e+10	3.17119e+07	3.86342e+07	1.16069e+08	1.29671e+09	2.30362e+08	3.70734e+08	1.94606e+09	3.11278e+08	2.68343e+07	2.078e+07	3.04921e+07	1.85175e+08	2.65998e+09	1.47138e+08
P2	0	2	1.92534e+09	9.02667e+06	8.51622e+08	8.01494e+07	1.02863e+08	8.14683e+09	7.37364e+08	3.35865e+09	1.6558e+08	2.10823e+08	8.21743e+06	1.76654e+06	1.17206e+08	9.46068e+07	1.18903e+08	5.37337e+08	7.75229e+09	600870	3.23775e+08	4.58213e+07	195856	5.75969e+08	5.54121e+07	4.99009e+07	5.04975e+08	5.15802e+08	2.26341e+09	3.79486e+06	4.72816e+07	2.06327e+08	1.06619e+08	5.50655e+08	3.83277e+10	2.33779e+07	1.9307e+07	5.59184e+07	5.08114e+08	3.38387e+07	2.27619e+08	2.39817e+08	8.29704e+07	7.98369e+06	3.58129e+06	5.95619e+06	2.64717e+07	3.77664e+08	2.33464e+07
P2	120	2	9.42339e+08	2.05355e+07	6.60181e+08	3.20288e+08	6.21534e+07	5.38652e+09	4.68985e+08	5.10747e+09	1.76211e+08	1.22133e+08	2.89396e+06	3.41368e+06	1.02306e+08	9.65848e+07	2.66934e+07	1.78972e+08	8.58505e+08	1.27531e+06	7.88481e+07	9.92767e+06	301524	8.71809e+08	1.5627e+07	3.08534e+07	3.96163e+08	5.65808e+08	3.41361e+09	5.19877e+06	5.51564e+07	3.97267e+08	1.72849e+07	5.98514e+08	3.33806e+10	9.19931e+07	2.78947e+07	1.88886e+08	1.52215e+09	5.74404e+08	3.60707e+08	2.63283e+09	2.51463e+08	2.44803e+07	3.87886e+07	7.25839e+07	2.55895e+08	3.16319e+09	4.04023e+08
P2	15	2	1.23728e+09	8.56608e+06	6.31757e+08	1.02838e+08	1.53368e+08	8.36465e+09	7.21575e+08	4.12114e+09	1.15565e+08	1.91639e+08	1.04854e+07	1.71067e+06	1.07293e+08	5.435e+07	5.15969e+07	1.60533e+08	1.02458e+09	4.50978e+06	2.02137e+08	1.96921e+06	674716	5.80125e+08	2.2611e+07	3.15499e+07	9.16707e+08	1.90236e+08	2.21941e+09	1.19119e+06	6.45166e+07	2.11326e+08	5.06544e+07	5.77847e+08	3.3296e+10	4.21405e+07	1.85694e+07	9.88909e+07	1.02126e+09	9.74787e+07	4.04076e+08	5.27143e+08	1.09147e+08	1.29343e+07	8.24461e+06	1.57098e+07	8.36228e+07	6.92172e+08	5.44134e+07
P2	5	2	7.86422e+08	2.03709e+07	8.85504e+08	9.47813e+07	1.43012e+08	5.23979e+09	6.29364e+08	3.65308e+09	2.05842e+08	1.28379e+08	4.55429e+06	2.08007e+06	1.13345e+08	1.74914e+08	7.33673e+07	4.77791e+08	2.99703e+09	1.85728e+06	1.91113e+08	9.65373e+06	124411	6.57959e+08	2.88667e+07	4.93167e+07	7.73415e+08	5.73842e+08	2.17693e+09	2.10541e+06	4.01471e+07	2.79989e+08	4.03042e+07	6.21169e+08	3.78939e+10	5.79983e+07	8.85462e+06	4.85287e+07	4.38158e+08	7.17281e+07	2.55212e+08	4.25553e+08	9.35923e+07	8.84205e+06	6.45154e+06	1.14516e+07	4.76216e+07	7.76548e+08	4.89477e+07
P2	60	2	1.43427e+09	1.25464e+07	6.46825e+08	2.64113e+08	1.23522e+08	5.91598e+09	4.74019e+08	3.51115e+09	2.28353e+08	1.14507e+08	7.38518e+06	2.35333e+06	1.06047e+08	9.26173e+07	2.82327e+07	1.21133e+08	5.91532e+08	1.49909e+06	1.27293e+08	1.59868e+07	292677	7.63626e+08	2.04353e+07	4.35899e+07	3.61576e+08	8.42511e+08	3.40512e+09	6.24571e+06	5.21754e+07	2.71658e+08	3.10496e+07	7.0803e+08	3.33864e+10	4.72585e+07	2.53306e+07	2.44839e+08	2.56614e+09	5.81838e+08	5.88886e+08	2.71898e+09	3.42224e+08	2.91336e+07	4.09157e+07	6.79256e+07	2.46839e+08	2.2948e+09	2.29281e+08
P3	0	3	2.66491e+09	1.58986e+07	8.13055e+08	2.49644e+08	9.44211e+07	2.38171e+08	1.44046e+09	3.88002e+09	5.82066e+08	2.76726e+07	741494	3.52737e+06	8.48954e+07	3.25848e+08	1.25422e+08	9.78719e+08	1.15709e+10	2.72973e+06	6.48754e+08	4.42748e+07	102582	8.44451e+08	4.99595e+07	1.29279e+07	7.30798e+08	5.97475e+09	2.21992e+09	2.40508e+06	2.62445e+07	5.70044e+08	1.70863e+08	4.03517e+08	3.42426e+10	2.46625e+07	2.63123e+07	8.21976e+07	6.78521e+08	5.15355e+07	2.7416e+08	5.01804e+08	1.24344e+08	1.81099e+07	1.05495e+07	5.88265e+06	2.51055e+07	7.62116e+08	2.69804e+07
P3	120	3	1.56427e+09	4.31269e+07	7.02898e+08	2.14763e+08	4.48442e+08	1.5467e+08	1.09142e+09	7.90726e+09	4.21874e+08	4.2106e+07	575076	8.07683e+06	8.3623e+07	4.755e+07	2.24501e+08	1.35632e+08	4.53033e+08	983656	8.44407e+07	690079	14725.9	1.05672e+09	2.84644e+08	5.00056e+07	1.49402e+08	3.30148e+09	3.25695e+09	9.82525e+06	3.8898e+07	1.52747e+08	4.5737e+07	2.55563e+08	2.99007e+10	7.50877e+06	4.59571e+07	1.42722e+08	1.92475e+09	1.7461e+08	6.75446e+08	1.49239e+09	4.03312e+08	4.5104e+07	2.38322e+07	1.99913e+07	8.1962e+07	1.14038e+09	1.14631e+08
P3	15	3	2.9741e+09	2.21616e+07	7.70585e+08	4.14843e+08	1.13351e+08	1.94803e+08	1.15309e+09	5.70152e+09	5.62137e+08	2.31347e+07	532847	3.19113e+06	7.27536e+07	2.10914e+08	6.39495e+07	9.87321e+08	2.90307e+09	4.57877e+06	1.87171e+08	3.85266e+06	160382	8.92218e+08	2.35437e+07	1.02286e+07	6.97011e+08	5.11069e+09	2.19895e+09	1.3781e+06	2.48432e+07	7.85758e+08	4.80349e+07	4.07183e+08	3.72241e+10	5.97881e+07	1.17591e+07	4.99382e+07	4.38684e+08	8.7905e+07	2.12068e+08	8.43735e+08	7.82673e+07	8.59453e+06	1.58785e+07	1.40319e+07	7.10457e+07	1.68649e+09	1.08569e+08
P3	5	3	2.22411e+09	1.80356e+07	8.05426e+08	3.39096e+08	7.17943e+07	2.12428e+08	1.39945e+09	5.53008e+09	5.12289e+08	2.48178e+07	653000	3.05153e+06	8.07524e+07	3.96466e+08	8.22159e+07	1.88642e+09	1.21391e+10	7.66032e+06	3.63616e+08	1.11644e+07	333040	8.48491e+08	5.63385e+07	1.11947e+07	1.2098e+09	4.45287e+09	1.79539e+09	1.6308e+06	2.66715e+07	6.43052e+08	6.85988e+07	3.85528e+08	3.9041e+10	4.75005e+07	2.28973e+07	8.14761e+07	7.33487e+08	7.09979e+07	3.67771e+08	7.47032e+08	1.09979e+08	1.44863e+07	1.51256e+07	1.1364e+07	5.89706e+07	1.66928e+09	7.35269e+07
P3	60	3	9.79949e+08	2.61563e+07	6.2303e+08	6.08518e+08	5.68337e+07	2.39073e+08	1.09626e+09	8.23883e+09	5.05304e+08	2.51421e+07	481126	2.4822e+06	8.30422e+07	2.48025e+08	7.74249e+07	3.56002e+08	1.53336e+09	4.16919e+06	1.17247e+08	2.31344e+06	298490	1.03342e+09	4.23798e+07	1.14441e+07	3.9283e+08	4.30204e+09	2.23289e+09	2.54948e+06	3.23602e+07	8.01507e+08	4.90098e+07	3.58924e+08	4.24166e+10	7.41792e+07	2.70708e+07	1.06738e+08	1.01628e+09	1.49283e+08	3.93825e+08	1.49165e+09	1.15623e+08	1.15055e+07	2.55265e+07	2.11926e+07	1.11097e+08	2.31858e+09	1.68551e+08
P4	0	4	1.62272e+09	2.4471e+07	6.25496e+08	2.33065e+08	1.02134e+08	3.22758e+08	1.22719e+09	2.89728e+09	2.16312e+08	5.61235e+07	1.5875e+07	6.43437e+06	9.91834e+07	3.49685e+08	1.11625e+08	4.57331e+08	5.46767e+09	1.66057e+06	4.28498e+08	4.52288e+07	3.02462e+06	7.58738e+08	4.3877e+07	4.83214e+07	9.86594e+08	1.91972e+09	2.39682e+09	2.49879e+06	2.09407e+07	5.48484e+08	7.09118e+07	6.44559e+08	2.7543e+10	1.42487e+07	7.0173e+06	2.6261e+07	3.05738e+08	3.18537e+07	2.00003e+08	2.49014e+08	4.20132e+07	4.8014e+06	5.5776e+06	3.15549e+06	2.17307e+07	5.94733e+08	9.56719e+06
P4	120	4	9.94278e+08	4.27587e+07	4.68429e+08	1.07257e+09	4.74716e+07	2.33481e+08	9.66601e+08	8.54714e+09	1.68577e+08	4.52404e+07	9.21411e+06	4.59556e+06	9.10413e+07	1.48214e+08	3.5084e+07	3.73628e+08	8.53711e+08	1.32955e+06	7.11515e+07	2.987e+06	1.94678e+06	9.36565e+08	2.08119e+07	1.97349e+07	4.11346e+08	1.18328e+09	2.98235e+09	1.90541e+06	3.38075e+07	4.56815e+08	2.54852e+07	3.82267e+08	2.7925e+10	6.37938e+07	1.15661e+07	4.55359e+07	8.31173e+08	1.61072e+08	3.60653e+08	1.52685e+09	1.43605e+08	8.90037e+06	2.30112e+07	2.18484e+07	1.94838e+08	2.3354e+09	1.53629e+08
P4	15	4	1.50741e+09	2.67506e+07	6.20712e+08	4.54105e+08	1.27988e+08	2.73059e+08	1.04381e+09	4.61759e+09	2.46258e+08	2.91076e+07	4.41676e+06	3.9702e+06	7.7207e+07	2.03009e+08	5.04553e+07	1.32526e+09	3.97928e+09	2.48379e+06	1.39173e+08	5.08883e+06	1.8704e+06	8.72747e+08	2.69567e+07	2.25736e+07	8.46898e+08	2.13346e+09	2.9049e+09	1.27636e+06	2.7301e+07	5.96894e+08	2.36442e+07	3.98214e+08	2.90372e+10	4.98029e+07	9.81596e+06	3.67463e+07	4.81205e+08	8.57373e+07	2.06202e+08	6.86874e+08	9.43198e+07	7.97798e+06	1.18873e+07	9.38477e+06	6.67014e+07	1.41245e+09	5.38265e+07
P4	5	4	1.50065e+09	2.20396e+07	5.95612e+08	2.7051e+08	9.21544e+07	2.84737e+08	1.0978e+09	3.15174e+09	2.3326e+08	4.20837e+07	1.16904e+07	5.56378e+06	8.63432e+07	2.50074e+08	8.43286e+07	1.29659e+09	1.0431e+10	2.90537e+06	2.23601e+08	2.2472e+07	3.0773e+06	8.10045e+08	3.06963e+07	3.79459e+07	9.71905e+08	2.09067e+09	2.50438e+09	1.8982e+06	2.2128e+07	5.43204e+08	2.74114e+07	5.29849e+08	2.69046e+10	3.79711e+07	8.31566e+06	2.40556e+07	3.75906e+08	3.8516e+07	2.12776e+08	3.37661e+08	4.70369e+07	4.33457e+06	6.6871e+06	4.65641e+06	3.441e+07	7.93783e+08	2.08642e+07
P4	60	4	1.25954e+09	4.38977e+07	5.30635e+08	8.32755e+08	6.672e+07	2.4542e+08	1.02446e+09	6.86529e+09	1.79932e+08	3.42983e+07	5.66244e+06	3.69111e+06	8.04117e+07	1.89041e+08	4.85107e+07	9.08762e+08	1.84759e+09	2.20444e+06	8.58283e+07	3.62467e+06	1.36659e+06	8.83996e+08	2.42628e+07	1.57044e+07	6.65903e+08	1.32723e+09	2.59364e+09	1.14749e+06	3.17102e+07	5.4157e+08	2.26301e+07	3.4959e+08	3.01563e+10	5.2941e+07	7.28853e+06	4.20523e+07	7.48522e+08	1.22463e+08	3.38591e+08	1.1088e+09	1.16177e+08	7.53795e+06	1.70311e+07	1.47723e+07	1.24305e+08	2.07577e+09	1.11281e+08
P5	0	5	1.42292e+09	4.82411e+07	7.90365e+08	3.18861e+08	8.05132e+07	2.8539e+09	7.19655e+08	4.71974e+09	3.18293e+08	7.72443e+07	9.18089e+06	1.21781e+06	1.02348e+08	8.59637e+08	9.1504e+07	4.86222e+08	6.11851e+09	1.11903e+06	6.18398e+08	3.20694e+07	16180.8	7.33646e+08	3.2686e+07	2.00421e+07	1.17362e+09	1.43345e+09	2.14018e+09	854429	3.44506e+07	8.20266e+08	6.87633e+07	4.33205e+08	4.45824e+10	2.13682e+07	8.1968e+06	1.83188e+07	1.95235e+08	1.4947e+07	1.19884e+08	1.19753e+08	1.95792e+07	2.6407e+06	1.71813e+06	2.41385e+06	2.63109e+07	7.47776e+08	9.22203e+06
P5	15	5	1.28046e+09	4.02173e+07	5.29157e+08	3.57433e+08	6.61325e+07	5.15704e+08	6.39727e+08	6.99791e+09	3.16335e+08	4.43222e+07	5.6319e+06	1.36039e+06	9.8368e+07	6.93972e+08	5.23613e+07	1.2092e+09	5.51165e+09	2.78651e+06	1.02831e+08	4.38636e+06	161426	8.23425e+08	3.00806e+07	1.92472e+07	1.04024e+09	1.44725e+09	2.36928e+09	1.05117e+06	3.81355e+07	7.44957e+08	2.00843e+07	3.45973e+08	3.83399e+10	4.77373e+07	1.11016e+07	3.00402e+07	4.33472e+08	6.24691e+07	2.41822e+08	6.57043e+08	7.47376e+07	7.4598e+06	8.98382e+06	1.08985e+07	7.78348e+07	1.88759e+09	7.50086e+07
P5	60	5	1.23511e+09	5.36398e+07	4.90943e+08	6.83038e+08	5.12832e+07	2.39103e+08	4.94005e+08	9.30119e+09	2.91419e+08	4.05757e+07	2.14739e+06	1.9726e+06	7.92455e+07	3.15519e+08	5.10779e+07	5.349e+08	1.03297e+09	2.09948e+06	8.19759e+07	2.49903e+06	318609	1.0074e+09	4.89551e+07	1.14441e+07	5.67532e+08	2.11996e+09	2.6757e+09	921738	4.05153e+07	5.79681e+08	2.45432e+07	3.28554e+08	3.91186e+10	8.31028e+07	1.14117e+07	5.70258e+07	8.55149e+08	1.57915e+08	3.80532e+08	1.55174e+09	1.27895e+08	1.16855e+07	2.44112e+07	2.36023e+07	1.51347e+08	2.91767e+09	2.40166e+08
P6	0	6	9.349e+08	689185	7.06898e+08	9.44429e+07	7.10831e+07	2.11187e+08	7.02558e+08	2.12348e+09	1.74585e+08	2.98329e+07	5.23389e+07	1.39432e+06	3.90366e+08	3.93794e+07	1.60277e+08	4.07693e+08	7.35046e+09	267934	4.27218e+08	5.40116e+07	1.68802e+07	7.5571e+08	2.25912e+08	9.0081e+08	6.79249e+08	3.48649e+08	2.11831e+09	1.63203e+06	1.88351e+08	4.26069e+08	7.68901e+07	1.44004e+09	4.91454e+10	1.20922e+07	7.98529e+06	1.81703e+07	2.16326e+08	1.72961e+07	1.09614e+08	1.17693e+08	3.48369e+07	6.59787e+06	1.26249e+06	2.11274e+06	2.62659e+07	2.85022e+08	3.86711e+06
P6	15	6	7.73952e+08	1.5948e+06	4.83111e+08	4.60924e+08	1.92572e+08	1.88018e+08	6.57541e+08	2.35459e+09	1.63736e+08	2.33536e+07	5.93571e+07	1.55106e+06	3.56095e+08	2.56566e+07	9.66735e+07	5.3354e+07	5.65088e+08	946702	1.02176e+08	1.33977e+06	8.15413e+06	8.18599e+08	3.96378e+07	8.05432e+08	3.02779e+08	1.88958e+08	2.54871e+09	2.62052e+06	1.94269e+08	3.38176e+08	1.74087e+07	1.1896e+09	4.04902e+10	6.10024e+07	1.14896e+07	5.32806e+07	1.30472e+09	2.65649e+08	2.52706e+08	1.58058e+09	2.40634e+08	2.79419e+07	1.29022e+07	2.47642e+07	2.02682e+08	1.37867e+09	3.11916e+07
P6	60	6	7.56896e+08	1.14197e+07	5.58638e+08	8.35669e+08	1.07458e+08	1.61111e+08	4.40382e+08	4.77652e+09	1.64726e+08	2.8137e+07	1.64518e+07	1.95449e+06	2.55927e+08	7.87415e+07	4.43857e+07	9.19735e+07	4.81999e+08	1.20338e+06	6.13174e+07	1.4854e+06	3.82606e+06	7.49518e+08	1.51784e+07	2.63387e+08	3.62784e+08	4.99828e+08	2.76794e+09	4.95285e+06	9.97059e+07	4.10302e+08	1.56655e+07	7.13134e+08	4.05598e+10	2.63625e+07	1.5919e+07	5.54198e+07	1.11379e+09	2.81296e+08	2.36759e+08	1.92141e+09	2.34577e+08	2.2326e+07	1.92964e+07	3.5209e+07	2.5715e+08	1.53844e+09	7.43187e+07
P7	0	7	1.25324e+09	1.4922e+07	4.66233e+08	5.95447e+07	9.34486e+07	2.42463e+08	1.05539e+09	2.9037e+09	3.57567e+08	8.02901e+07	2.03387e+07	4.05107e+06	1.32062e+08	5.41145e+07	1.03586e+08	3.21053e+08	2.90517e+09	381549	3.47466e+08	5.3475e+07	96472.5	7.56476e+08	4.95783e+07	5.56146e+07	6.65514e+08	4.09061e+09	2.22654e+09	640458	3.59085e+07	4.11396e+08	7.4865e+07	5.55313e+08	2.73401e+10	1.70144e+07	1.33778e+07	3.48578e+07	3.85051e+08	4.12052e+07	1.84417e+08	4.14561e+08	1.11135e+08	1.45803e+07	4.97111e+06	3.1636e+06	1.6347e+07	3.16636e+08	7.84684e+06
P7	15	7	1.19693e+09	1.57304e+07	3.9816e+08	7.04479e+07	6.84376e+07	2.15105e+08	9.05046e+08	3.83324e+09	3.03294e+08	5.50547e+07	1.40603e+07	3.0093e+06	1.21852e+08	2.97395e+07	4.60234e+07	1.70142e+09	8.31571e+09	3.25564e+06	1.41237e+08	5.96112e+06	252540	7.61719e+08	3.88745e+07	4.99179e+07	7.92822e+08	3.38909e+09	1.76928e+09	524037	3.86566e+07	5.04877e+08	3.88731e+07	6.41317e+08	2.16713e+10	4.72952e+07	1.40225e+07	4.78506e+07	9.02447e+08	9.55833e+07	4.23547e+08	9.48172e+08	1.5328e+08	1.76969e+07	1.49493e+07	9.8003e+06	6.68184e+07	9.88772e+08	3.12852e+07
P7	60	7	8.2632e+08	1.86081e+07	3.51469e+08	1.24956e+08	5.48859e+07	2.22227e+08	8.11284e+08	5.44732e+09	2.73041e+08	5.94905e+07	1.48572e+07	2.63733e+06	1.18182e+08	5.20523e+07	4.84501e+07	6.685e+08	1.769e+09	2.48067e+06	7.46141e+07	2.30108e+06	274662	7.4531e+08	2.66696e+07	4.46163e+07	5.07584e+08	2.98902e+09	2.03531e+09	1.26457e+06	3.98623e+07	3.92674e+08	2.96955e+07	6.44877e+08	2.29008e+10	5.74064e+07	1.56843e+07	7.20747e+07	1.34672e+09	1.78228e+08	5.22262e+08	1.79144e+09	2.15251e+08	2.18816e+07	3.04628e+07	2.11126e+07	1.3256e+08	1.80664e+09	9.43059e+07
P8	0	8	1.22016e+09	6.85064e+07	5.35278e+08	1.54469e+08	8.75366e+07	1.09146e+09	5.45112e+08	4.86287e+09	3.45031e+08	3.35196e+07	1.70134e+07	1.15827e+06	1.32291e+08	1.19863e+09	9.76784e+07	6.57821e+08	8.02087e+09	1.3175e+06	7.39979e+08	4.07017e+07	53406	6.8212e+08	6.10663e+07	2.69245e+07	8.7049e+08	1.12002e+09	8.94371e+08	385609	3.33145e+07	4.21572e+08	1.94106e+08	5.86151e+08	3.95238e+10	1.40557e+07	3.0881e+06	1.96421e+07	3.80503e+08	3.35263e+07	3.90267e+08	2.89485e+08	5.26991e+07	7.05602e+06	3.96324e+06	4.5864e+06	4.38171e+07	8.67151e+08	1.19824e+07
P8	15	8	1.32091e+09	7.68888e+07	6.36927e+08	1.38846e+08	6.25218e+07	6.87174e+08	5.458e+08	5.1377e+09	3.51942e+08	2.94628e+07	8.8775e+06	1.25942e+06	1.13167e+08	1.1302e+09	4.86169e+07	1.22475e+09	8.76471e+09	2.56199e+06	1.14193e+08	4.04051e+06	29600	7.45178e+08	2.13749e+07	3.54747e+07	1.31526e+09	1.52296e+09	1.44462e+09	397924	3.43799e+07	4.15585e+08	1.87443e+07	4.36822e+08	2.65526e+10	5.24587e+07	7.79117e+06	2.43286e+07	4.18386e+08	4.8515e+07	2.85191e+08	4.33653e+08	3.5884e+07	3.38914e+06	7.2463e+06	1.01322e+07	6.67317e+07	1.33947e+09	5.03189e+07
P8	5	8	1.34072e+09	6.98864e+07	7.34338e+08	1.15865e+08	6.46138e+07	3.58656e+08	6.29955e+08	4.96981e+09	3.21711e+08	2.72973e+07	3.92855e+06	1.00977e+06	1.00652e+08	1.89514e+09	9.01645e+07	1.19507e+09	1.45343e+10	4.18436e+06	4.51155e+08	2.11236e+07	119627	7.39468e+08	3.98128e+07	2.01357e+07	1.12844e+09	1.95923e+09	1.1721e+09	361743	4.27006e+07	4.90996e+08	1.15791e+08	6.21285e+08	2.41722e+10	3.96447e+07	7.00669e+06	1.99406e+07	4.45487e+08	2.74984e+07	3.52441e+08	2.89803e+08	2.25185e+07	2.90677e+06	5.31346e+06	4.92921e+06	4.27199e+07	1.08618e+09	2.13045e+07
P8	60	8	7.6869e+08	4.07268e+07	4.67951e+08	5.76391e+08	1.50354e+08	2.11676e+09	4.48795e+08	4.48306e+09	5.86331e+08	4.00402e+07	1.94609e+07	2.05956e+06	1.1951e+08	3.44565e+08	3.56504e+07	1.06925e+08	6.2067e+08	983779	6.01024e+07	2.62885e+06	482248	8.07802e+08	4.10369e+07	4.67933e+07	4.22276e+08	2.31964e+09	3.25614e+09	2.46531e+06	3.72239e+07	4.12014e+08	2.10197e+07	5.98111e+08	2.58591e+10	6.4715e+07	1.02667e+07	4.14594e+07	6.30338e+08	2.20424e+08	2.18154e+08	1.32714e+09	9.16985e+07	1.05081e+07	1.63359e+07	2.79141e+07	2.03013e+08	1.89709e+09	1.21847e+08
[truncated: 178 more columns]

## Sheet: Human_TotalPools_DMA_5minv0min
Metabolite	Log2FC	p.val	p.adj	Pathway
ADP-ribose	-1.41442	0.000367739	0.0823736	nucleotides
biotin	1.08008	0.00467519	0.209449	No_pathway_assigned
citrate	-0.273598	0.00314808	0.209449	NA
cytidine	1.01687	0.00426805	0.209449	pyrimidine metabolism
cytosine	1.02579	0.00406533	0.209449	pyrimidine metabolism
CDP	-1.9949	0.00795251	0.25448	No_pathway_assigned
gamma-glutamylcysteine	1.76289	0.00763799	0.25448	amino acid and conjugate
aconitate	-0.439749	0.0100046	0.28013	No_pathway_assigned
xanthine	0.876448	0.0131893	0.328268	purine metabolism
guanine	1.16275	0.0170307	0.341998	purine metabolism
hypoxanthine	1.15888	0.0159774	0.341998	purine metabolism
lactate	1.17089	0.0183213	0.341998	glycolysis and PPP
guanosine	1.1402	0.0225925	0.36148	purine metabolism
hexose phosphates	0.518457	0.0219679	0.36148	No_pathway_assigned
carnitine	-0.949103	0.0354946	0.369208	Carnitine metabolism
carnitine C10	-0.664111	0.0469437	0.369208	Carnitine metabolism
choline	0.424357	0.0366081	0.369208	No_pathway_assigned
citicoline	0.752398	0.0460588	0.369208	nucleotides
gamma-glutamylglutamine	0.633844	0.028398	0.369208	No_pathway_assigned
glycerol 3-phosphate	1.14594	0.0477992	0.369208	glycolysis and PPP
GMP	1.00694	0.0336869	0.369208	nucleotides
inosine	1.23541	0.0382716	0.369208	purine metabolism
N-acetylserine	-0.242276	0.0451513	0.369208	amino acid and conjugate
succinate	1.0032	0.0449179	0.369208	TCA cycle
UDP	-1.27831	0.041646	0.369208	nucleotides
UDP-GlcNac	-0.430222	0.0390221	0.369208	No_pathway_assigned
uridine	1.16269	0.043759	0.369208	pyrimidine metabolism
UTP	-1.5329	0.0257652	0.369208	No_pathway_assigned
xanthosine monophosphate	0.837282	0.0391563	0.369208	nucleotides
gamma-glutamylglutamate	1.11685	0.0608321	0.454213	No_pathway_assigned
4-hydroxyproline	-1.71244	0.0773489	0.491452	No_pathway_assigned
adenine	1.21701	0.0926307	0.491452	purine metabolism
adenylosuccinate	1.89893	0.0923616	0.491452	purine metabolism
AMP	0.457061	0.0718444	0.491452	nucleotides
c20:3	0.540332	0.0943413	0.491452	Fatty acid metabolism
c20:4	0.902751	0.0888841	0.491452	Fatty acid metabolism
carnitine C3-DC	-0.792566	0.0820085	0.491452	Carnitine metabolism
carnitine C8	-0.920089	0.0819957	0.491452	Carnitine metabolism
deoxycytidine	1.50561	0.0799386	0.491452	pyrimidine metabolism
hippurate	-1.0647	0.0815515	0.491452	Xenobiotics
nicotinamide	0.306987	0.0791652	0.491452	No_pathway_assigned
ophthalmate	0.43294	0.0836343	0.491452	redox homeostasis
riboflavin	2.7728	0.0914371	0.491452	No_pathway_assigned
oxidized glutathione	-0.35892	0.0995397	0.506747	redox homeostasis
ADP	-0.608553	0.102656	0.510265	nucleotides
O-succinylhomoserine	1.79076	0.104787	0.510265	amino acid and conjugate
dihydrobiopterin	0.558751	0.107402	0.511871	No_pathway_assigned
NADH	0.807897	0.119884	0.559461	redox homeostasis
carnitine C5	-1.57779	0.129315	0.591153	Carnitine metabolism
c18:0	0.459188	0.14156	0.634189	Fatty acid metabolism
phosphocreatine	-1.22199	0.146741	0.644508	No_pathway_assigned
4-aminobutyrate	0.459984	0.156935	0.648393	No_pathway_assigned
c22:4	1.20887	0.161817	0.648393	Fatty acid metabolism
dihydroxyacetone phosphate	0.519289	0.162098	0.648393	glycolysis and PPP
N-acetylcysteine	0.350449	0.153692	0.648393	amino acid and conjugate
S-methylcysteine	-0.277411	0.16102	0.648393	amino acid and conjugate
glyceraldehyde 3-phosphate	0.514592	0.167204	0.657081	glycolysis and PPP
ATP	-0.704966	0.176115	0.680168	nucleotides
betaine	-0.274216	0.210945	0.69506	No_pathway_assigned
c22:5	1.29612	0.205302	0.69506	Fatty acid metabolism
citrulline	-0.458157	0.203818	0.69506	amino acid and conjugate
Indole-3-lactate	-0.667197	0.190661	0.69506	No_pathway_assigned
indoxyl sulfate	-0.836145	0.196369	0.69506	No_pathway_assigned
N-carbamoylaspartate	-1.43596	0.191001	0.69506	pyrimidine metabolism
pentose phosphates	0.631546	0.207387	0.69506	No_pathway_assigned
S-lactoylglutathione	-0.639144	0.206401	0.69506	glycolysis and PPP
threonine	-0.618989	0.2035	0.69506	amino acid and conjugate
urate	-0.356181	0.211	0.69506	purine metabolism
5-aminopentanoate	-0.592805	0.223676	0.705681	No_pathway_assigned
cyclic AMP	1.24923	0.221722	0.705681	nucleotides
fumarate	0.244732	0.222141	0.705681	TCA cycle
malate	0.229653	0.234736	0.73029	TCA cycle
alpha-ketoglutarate	-0.809719	0.251595	0.741179	TCA cycle
c22:6	1.58276	0.252295	0.741179	Fatty acid metabolism
carnitine C3	-1.32164	0.258089	0.741179	Carnitine metabolism
maltotriose	1.34797	0.256775	0.741179	NA
pyroglutamate	0.249101	0.257315	0.741179	amino acid and conjugate
sarcosine	-1.17432	0.257136	0.741179	amino acid and conjugate
c16:1	0.535332	0.262486	0.744265	Fatty acid metabolism
1-methylhistidine	0.189508	0.287593	0.766916	amino acid and conjugate
adenosine	0.577632	0.283267	0.766916	purine metabolism
GDP-fucose	0.265752	0.276523	0.766916	NA
IMP	0.403783	0.284328	0.766916	nucleotides
N-acetylhexosamine phosphate	0.774928	0.280571	0.766916	No_pathway_assigned
S-adenosylhomocysteine	0.703404	0.293832	0.774333	amino acid and conjugate
c20:2	0.59704	0.301469	0.779029	Fatty acid metabolism
carnitine C4-OH	0.728182	0.302569	0.779029	Carnitine metabolism
c18:1	0.516663	0.306411	0.779685	Fatty acid metabolism
hypotaurine	-1.96208	0.309786	0.779685	amino acid and conjugate
aminoadipate	-2.28843	0.32311	0.79618	amino acid and conjugate
glutamine	-0.198931	0.323448	0.79618	amino acid and conjugate
carnitine C5-OH	-0.393749	0.328275	0.799278	Carnitine metabolism
palmitoylethanolamide	-0.371565	0.338694	0.81578	No_pathway_assigned
taurine	-0.169202	0.355301	0.846675	amino acid and conjugate
glycylglycine	-0.5244	0.360786	0.850696	No_pathway_assigned
AICAR	-1.68611	0.376498	0.860568	purine metabolism
c20:1	0.54779	0.374284	0.860568	Fatty acid metabolism
N-acetylmethionine	0.366109	0.373414	0.860568	amino acid and conjugate
beta-citrylglutamate	-0.28579	0.381427	0.863026	No_pathway_assigned
kynurenine	-0.758291	0.394702	0.875379	amino acid and conjugate
sedoheptulose 7-phosphate	0.459274	0.39279	0.875379	glycolysis and PPP
alanine	0.0824953	0.434474	0.879729	No_pathway_assigned
asparagine	-0.609515	0.427078	0.879729	amino acid and conjugate
c16:0	0.262118	0.448454	0.879729	Fatty acid metabolism
carnitine C5-DC	-0.531242	0.405641	0.879729	Carnitine metabolism
carnitine C6	-0.359585	0.449069	0.879729	Carnitine metabolism
CDP-ethanolamine	0.244823	0.44645	0.879729	nucleotides
dihydroorotate	-0.318572	0.483833	0.879729	pyrimidine metabolism
GDP-glucose	0.261986	0.475291	0.879729	NA
gluconate	-0.377287	0.419073	0.879729	No_pathway_assigned
glutamate	0.260502	0.479948	0.879729	amino acid and conjugate
glutathione reduced	-0.149256	0.456796	0.879729	redox homeostasis
glycine	-0.97311	0.470476	0.879729	amino acid and conjugate
N-acetyl(leucine/isoleucine)	-0.138053	0.460432	0.879729	No_pathway_assigned
N-acetylaspartate	0.262201	0.472548	0.879729	amino acid and conjugate
N-acetylglutamine	-0.390918	0.459821	0.879729	amino acid and conjugate
N-acetylhexosamine	0.186713	0.458111	0.879729	No_pathway_assigned
N,N-dimethylarginine	-0.134686	0.463574	0.879729	NA
N6-methyllysine	-0.344436	0.416422	0.879729	No_pathway_assigned
pantothenate	0.344958	0.490384	0.879729	No_pathway_assigned
pentitol	0.288637	0.429156	0.879729	NA
phosphorylcholine	-0.294761	0.49092	0.879729	No_pathway_assigned
serine	-0.263621	0.429293	0.879729	amino acid and conjugate
thiamine	0.547195	0.456091	0.879729	No_pathway_assigned
trimethylamine N-oxide	-0.288414	0.461859	0.879729	No_pathway_assigned
glycerol	0.378473	0.496042	0.881852	No_pathway_assigned
carnitine C14:1	-0.443484	0.50043	0.882648	Carnitine metabolism
acetylcholine	0.865665	0.521824	0.899143	No_pathway_assigned
methionine	-0.18975	0.515494	0.899143	amino acid and conjugate
S-(2-succinyl)cysteine	-0.245005	0.52176	0.899143	redox homeostasis
2/3-phosphoglycerate	-0.248716	0.533609	0.905287	No_pathway_assigned
4-guanidinobutanoate	-0.313051	0.537514	0.905287	amino acid and conjugate
N2-acetylornithine	0.270246	0.53654	0.905287	amino acid and conjugate
1-methylhistamine	0.490894	0.554663	0.927198	NA
UDP-glucose	-0.1935	0.560188	0.929497	nucleotides
1-methylnicotinamide	0.282953	0.613251	0.940509	No_pathway_assigned
arginine	-0.138219	0.592307	0.940509	amino acid and conjugate
carnitine C4-DC	-0.203664	0.629785	0.940509	Carnitine metabolism
cystathionine	0.351796	0.610528	0.940509	No_pathway_assigned
cysteinylglycine	-0.103389	0.632583	0.940509	No_pathway_assigned
deoxyuridine	0.260898	0.600742	0.940509	pyrimidine metabolism
ergothioneine	-0.346018	0.620492	0.940509	Xenobiotics
isoleucine	0.244096	0.598534	0.940509	amino acid and conjugate
leucine	0.245564	0.595643	0.940509	amino acid and conjugate
mevalonate 5-pyrophosphate	0.113041	0.600933	0.940509	No_pathway_assigned
N-acetylalanine	-0.134076	0.63751	0.940509	No_pathway_assigned
N-acetylneuraminate	-0.162817	0.597152	0.940509	No_pathway_assigned
NADP	0.221666	0.635835	0.940509	No_pathway_assigned
ornithine	-0.145362	0.628113	0.940509	No_pathway_assigned
phenol sulfate	-0.403728	0.615921	0.940509	No_pathway_assigned
ribothymidine	0.122457	0.638203	0.940509	No_pathway_assigned
serotonin	0.655366	0.622967	0.940509	No_pathway_assigned
3-methylhistidine	0.134083	0.725742	0.959372	amino acid and conjugate
4-hydroxyphenyllactate	-0.325654	0.677535	0.959372	No_pathway_assigned
aspartate	0.12189	0.715703	0.959372	No_pathway_assigned
c18:3	-0.212102	0.716014	0.959372	Fatty acid metabolism
carnitine C18:1	0.179076	0.720511	0.959372	Carnitine metabolism
carnitine C2	-0.169765	0.680557	0.959372	Carnitine metabolism
carnosine	-0.195599	0.714416	0.959372	amino acid and conjugate
deoxycarnitine	-0.165828	0.673571	0.959372	Carnitine metabolism
ethanolamine phosphate	0.107184	0.728094	0.959372	No_pathway_assigned
guanidinoacetate	-0.634013	0.696145	0.959372	amino acid and conjugate
homoarginine	0.138573	0.682641	0.959372	No_pathway_assigned
indole	-0.118121	0.657829	0.959372	No_pathway_assigned
malonate	0.491425	0.705374	0.959372	No_pathway_assigned
N-acetylasparagine	-0.18922	0.686311	0.959372	amino acid and conjugate
N-acetylputrescine	-0.235574	0.668498	0.959372	No_pathway_assigned
nicotinamide riboside	0.21408	0.698557	0.959372	No_pathway_assigned
orotate	-0.236147	0.707881	0.959372	pyrimidine metabolism
thiamine pyrophosphate	0.186738	0.706646	0.959372	No_pathway_assigned
argininosuccinate	-0.171542	0.74531	0.959479	amino acid and conjugate
glycerol 2-phosphate	0.190407	0.737874	0.959479	No_pathway_assigned
lysine	0.216486	0.743778	0.959479	amino acid and conjugate
N-acetylglutamate	0.108578	0.739565	0.959479	amino acid and conjugate
carnitine C12	-0.132338	0.765493	0.962073	Carnitine metabolism
carnitine C16:1	0.213048	0.768331	0.962073	Carnitine metabolism
glycerylphosphorylcholine	0.121589	0.7688	0.962073	No_pathway_assigned
N6,N6,N6-trimethyllysine	-0.121558	0.75738	0.962073	amino acid and conjugate
valine	0.148815	0.764717	0.962073	amino acid and conjugate
creatine	0.0451085	0.774452	0.963762	amino acid and conjugate
tyrosine	0.0895706	0.779511	0.964699	amino acid and conjugate
histidine	-0.122165	0.79449	0.97249	amino acid and conjugate
N-acetylhistidine	-0.220986	0.793735	0.97249	amino acid and conjugate
UDP-glucuronate	-0.150355	0.80489	0.979867	nucleotides
2-hydroxyglutarate	-0.13642	0.926504	0.980886	No_pathway_assigned
4-pyridoxate	0.10183	0.870575	0.980886	No_pathway_assigned
anserine	-0.127186	0.852738	0.980886	amino acid and conjugate
c12:0	-0.122896	0.828041	0.980886	Fatty acid metabolism
c14:0	0.095606	0.873735	0.980886	Fatty acid metabolism
c18:2	-0.0165429	0.975183	0.980886	Fatty acid metabolism
carnitine C14	0.0344623	0.948019	0.980886	Carnitine metabolism
carnitine C16	-0.0192768	0.972249	0.980886	Carnitine metabolism
carnitine C18	0.0126019	0.980886	0.980886	Carnitine metabolism
carnitine C18:2	0.103691	0.891813	0.980886	Carnitine metabolism
carnitine C4	-0.0445334	0.917232	0.980886	Carnitine metabolism
cholestenone	-0.0373465	0.95583	0.980886	No_pathway_assigned
CMP	-0.0174291	0.93717	0.980886	nucleotides
CMP-N-acetylneuraminate	-0.0659424	0.873705	0.980886	No_pathway_assigned
creatinine	-0.0187564	0.926784	0.980886	No_pathway_assigned
cyclic ADP-ribose	-0.00835636	0.976879	0.980886	nucleotides
cystine	-0.1226	0.889445	0.980886	No_pathway_assigned
dipalmitoylphosphatidylcholine	-0.204874	0.848257	0.980886	No_pathway_assigned
erythritol	0.0425748	0.879042	0.980886	No_pathway_assigned
GDP	0.0929786	0.844328	0.980886	nucleotides
glycerate	-0.0235891	0.959475	0.980886	No_pathway_assigned
guanidinosuccinate	0.0566451	0.935928	0.980886	No_pathway_assigned
N-acetylaspartylglutamate	0.0886976	0.851133	0.980886	amino acid and conjugate
N-formylmethionine	-0.0288718	0.925547	0.980886	amino acid and conjugate
NAD	-0.0349355	0.895422	0.980886	redox homeostasis
NADPH	0.0645683	0.940108	0.980886	No_pathway_assigned
nicotinamide mononucleotide	-0.0224657	0.959662	0.980886	No_pathway_assigned
orotidine	0.0393904	0.928608	0.980886	pyrimidine metabolism
phenylalanine	0.0368016	0.866912	0.980886	amino acid and conjugate
phosphoenolpyruvate	0.127129	0.82183	0.980886	glycolysis and PPP
proline	0.0443522	0.909328	0.980886	amino acid and conjugate
S-adenosylmethionine	-0.0415026	0.876595	0.980886	amino acid and conjugate
saccharopine	-0.0494724	0.940453	0.980886	No_pathway_assigned
sphingomyelin	-0.117137	0.887395	0.980886	No_pathway_assigned
succinyladenosine	-0.0203898	0.963406	0.980886	purine metabolism
succinylglutathione	-0.0566208	0.892186	0.980886	redox homeostasis
tryptophan	-0.0497292	0.817233	0.980886	No_pathway_assigned
UMP	-0.0273073	0.899944	0.980886	nucleotides
uracil	-0.218107	0.830973	0.980886	pyrimidine metabolism
xanthosine	0.0587699	0.94247	0.980886	purine metabolism

## Sheet: Human_TotalPools_DMA_15minv0min
Metabolite	Log2FC	p.val	p.adj	Pathway
ADP-ribose	-2.87318	6.26188e-07	0.000133252	nucleotides
citrate	-0.579397	1.18975e-06	0.000133252	NA
hypoxanthine	2.11962	5.47679e-06	0.000408934	purine metabolism
deoxycytidine	2.11966	2.39362e-05	0.00134043	pyrimidine metabolism
biotin	1.21957	4.60486e-05	0.0013755	No_pathway_assigned
choline	1.01646	4.70512e-05	0.0013755	No_pathway_assigned
cytidine	1.12722	6.14062e-05	0.0013755	pyrimidine metabolism
cytosine	1.15531	5.79281e-05	0.0013755	pyrimidine metabolism
gamma-glutamylcysteine	2.34639	5.27028e-05	0.0013755	amino acid and conjugate
UDP-GlcNac	-1.08335	5.00561e-05	0.0013755	No_pathway_assigned
lactate	1.27943	0.000112176	0.00228431	glycolysis and PPP
aconitate	-0.918063	0.000204157	0.00381092	No_pathway_assigned
succinate	0.948829	0.000223365	0.00384875	TCA cycle
c20:4	1.20493	0.000410109	0.00557441	Fatty acid metabolism
c22:5	1.95277	0.00040847	0.00557441	Fatty acid metabolism
gamma-glutamylglutamine	1.17172	0.000423058	0.00557441	No_pathway_assigned
xanthine	1.50521	0.000360938	0.00557441	purine metabolism
O-succinylhomoserine	3.23551	0.000459534	0.00571865	amino acid and conjugate
ADP	-1.69481	0.0013305	0.0156859	nucleotides
xanthosine monophosphate	1.27572	0.00141928	0.015896	nucleotides
glycerol 3-phosphate	1.30364	0.00152913	0.0163108	glycolysis and PPP
uridine	1.39625	0.00219295	0.0214591	pyrimidine metabolism
UTP	-2.6317	0.00220339	0.0214591	No_pathway_assigned
c22:6	2.24249	0.00230804	0.0215417	Fatty acid metabolism
CDP	-3.69378	0.0024887	0.0222987	No_pathway_assigned
c22:4	1.68557	0.00262931	0.0226525	Fatty acid metabolism
pyroglutamate	1.22969	0.00342756	0.0284361	amino acid and conjugate
c20:2	1.34747	0.00375807	0.0300352	Fatty acid metabolism
gamma-glutamylglutamate	2.24392	0.00388849	0.0300352	No_pathway_assigned
citicoline	0.85727	0.00420581	0.0309972	nucleotides
UDP-glucose	-0.897328	0.00428979	0.0309972	nucleotides
riboflavin	4.79099	0.00456326	0.0319428	No_pathway_assigned
c18:1	1.36017	0.00518182	0.0351735	Fatty acid metabolism
ATP	-1.6881	0.00554011	0.0364996	nucleotides
N-acetylhexosamine	0.546249	0.006361	0.0407104	No_pathway_assigned
c20:3	1.5252	0.00782786	0.0487067	Fatty acid metabolism
adenylosuccinate	1.33706	0.00889218	0.0538337	purine metabolism
inosine	1.50731	0.0108037	0.0620519	purine metabolism
UDP	-2.13888	0.0106749	0.0620519	nucleotides
dihydrobiopterin	0.793323	0.0115662	0.0647707	No_pathway_assigned
N-acetylserine	-0.324785	0.0126536	0.0691317	amino acid and conjugate
N-acetylhexosamine phosphate	1.95633	0.0140812	0.0750996	No_pathway_assigned
c20:1	0.966841	0.014944	0.0778478	Fatty acid metabolism
carnitine C10	-0.802049	0.0164615	0.0838038	Carnitine metabolism
phosphocreatine	-2.22089	0.016962	0.0844333	No_pathway_assigned
carnitine C4-OH	1.30797	0.0195874	0.095382	Carnitine metabolism
c16:1	1.55401	0.0219316	0.102658	Fatty acid metabolism
nicotinamide	0.640951	0.0219982	0.102658	No_pathway_assigned
GDP	-0.883904	0.0253161	0.115731	nucleotides
maltotriose	3.55577	0.0286455	0.128332	NA
GMP	0.763095	0.0354826	0.155845	nucleotides
glycerol	0.949867	0.0391464	0.168631	No_pathway_assigned
NADPH	-1.6948	0.0437013	0.1847	No_pathway_assigned
N-acetylmethionine	0.787734	0.0534567	0.221746	amino acid and conjugate
cysteinylglycine	-0.270613	0.0584517	0.238058	No_pathway_assigned
c16:0	0.751867	0.0597623	0.239049	Fatty acid metabolism
glutathione reduced	-0.235314	0.0632769	0.24438	redox homeostasis
thiamine	1.14275	0.0626851	0.24438	No_pathway_assigned
glutamine	-0.265404	0.066872	0.253887	amino acid and conjugate
sedoheptulose 7-phosphate	0.943617	0.0774518	0.289154	glycolysis and PPP
NADP	-0.571489	0.08179	0.300344	No_pathway_assigned
adenosine	-0.745394	0.0890671	0.321791	purine metabolism
deoxyuridine	1.02068	0.101695	0.357188	pyrimidine metabolism
NAD	-0.499676	0.102054	0.357188	redox homeostasis
1-methylnicotinamide	0.745916	0.109975	0.37325	No_pathway_assigned
S-adenosylhomocysteine	0.629648	0.109236	0.37325	amino acid and conjugate
c18:2	0.700322	0.11902	0.387037	Fatty acid metabolism
CMP	-0.338594	0.120949	0.387037	nucleotides
cystine	0.95141	0.119831	0.387037	No_pathway_assigned
S-adenosylmethionine	-0.26072	0.120033	0.387037	amino acid and conjugate
alpha-ketoglutarate	-1.25418	0.127614	0.397022	TCA cycle
cyclic ADP-ribose	-0.479408	0.126228	0.397022	nucleotides
UMP	-0.332757	0.130586	0.400702	nucleotides
N-acetylcysteine	0.466547	0.13464	0.40756	amino acid and conjugate
N-acetylputrescine	-0.827856	0.146024	0.436124	No_pathway_assigned
xanthosine	2.72006	0.153987	0.453855	purine metabolism
uracil	2.82813	0.162045	0.471402	pyrimidine metabolism
urate	-0.429014	0.164926	0.473633	purine metabolism
4-aminobutyrate	0.45322	0.167906	0.474111	No_pathway_assigned
carnosine	-0.943909	0.169325	0.474111	amino acid and conjugate
fumarate	0.199415	0.176805	0.488943	TCA cycle
oxidized glutathione	-0.263046	0.187952	0.513429	redox homeostasis
adenine	0.704728	0.201515	0.528354	purine metabolism
malate	0.186073	0.197609	0.528354	TCA cycle
orotate	-0.582438	0.20285	0.528354	pyrimidine metabolism
pentose phosphates	0.689897	0.198201	0.528354	No_pathway_assigned
alanine	0.111519	0.217432	0.528821	No_pathway_assigned
carnitine	-0.477141	0.221916	0.528821	Carnitine metabolism
dihydroxyacetone phosphate	0.603958	0.219845	0.528821	glycolysis and PPP
GDP-glucose	-0.315292	0.216034	0.528821	NA
guanine	0.662643	0.217518	0.528821	purine metabolism
guanosine	0.645407	0.220872	0.528821	purine metabolism
hexose phosphates	0.366622	0.208103	0.528821	No_pathway_assigned
N-acetyl(leucine/isoleucine)	-0.276443	0.214093	0.528821	No_pathway_assigned
1-methylhistidine	-0.193782	0.230875	0.534955	amino acid and conjugate
c18:0	0.337721	0.235459	0.534955	Fatty acid metabolism
carnitine C12	-0.501477	0.237235	0.534955	Carnitine metabolism
carnitine C8	-0.692628	0.238819	0.534955	Carnitine metabolism
glyceraldehyde 3-phosphate	0.590953	0.229916	0.534955	glycolysis and PPP
NADH	0.50025	0.236493	0.534955	redox homeostasis
ornithine	0.278172	0.259238	0.574944	No_pathway_assigned
taurine	-0.176152	0.267202	0.586797	amino acid and conjugate
N6-methyllysine	-0.368807	0.271497	0.590439	No_pathway_assigned
betaine	-0.185213	0.279906	0.597132	No_pathway_assigned
GDP-fucose	-0.216548	0.277474	0.597132	NA
S-(2-succinyl)cysteine	-0.337241	0.287144	0.606795	redox homeostasis
cystathionine	-0.635703	0.295943	0.619544	No_pathway_assigned
c18:3	0.458917	0.327977	0.672183	Fatty acid metabolism
carnitine C18	0.946496	0.332521	0.672183	Carnitine metabolism
carnitine C18:1	0.684817	0.3327	0.672183	Carnitine metabolism
UDP-glucuronate	-0.578887	0.333091	0.672183	nucleotides
IMP	0.299045	0.339313	0.678626	nucleotides
dihydroorotate	0.731372	0.345563	0.685009	pyrimidine metabolism
ophthalmate	-0.334752	0.353597	0.688746	redox homeostasis
phenylalanine	0.173552	0.353191	0.688746	amino acid and conjugate
c14:0	0.376799	0.356963	0.689308	Fatty acid metabolism
methionine	0.207074	0.373311	0.714715	amino acid and conjugate
carnitine C18:2	0.888793	0.377968	0.717499	Carnitine metabolism
N-carbamoylaspartate	-0.800509	0.388571	0.731429	pyrimidine metabolism
arginine	0.146259	0.418018	0.767509	amino acid and conjugate
CMP-N-acetylneuraminate	-0.254275	0.41619	0.767509	No_pathway_assigned
trimethylamine N-oxide	-0.269578	0.414659	0.767509	No_pathway_assigned
glycerylphosphorylcholine	-0.281018	0.422401	0.769251	No_pathway_assigned
creatine	-0.126829	0.434132	0.77179	amino acid and conjugate
cyclic AMP	0.430286	0.433607	0.77179	nucleotides
proline	0.25349	0.43184	0.77179	amino acid and conjugate
carnitine C14:1	-0.504452	0.43936	0.774934	Carnitine metabolism
carnitine C16	0.636436	0.464192	0.800437	Carnitine metabolism
carnitine C3-DC	-0.29718	0.469355	0.800437	Carnitine metabolism
creatinine	-0.138398	0.458035	0.800437	No_pathway_assigned
glycerate	0.316519	0.503847	0.800437	No_pathway_assigned
Indole-3-lactate	-0.326901	0.498798	0.800437	No_pathway_assigned
isoleucine	0.24578	0.502083	0.800437	amino acid and conjugate
leucine	0.248087	0.497716	0.800437	amino acid and conjugate
N-acetylalanine	-0.158321	0.488131	0.800437	No_pathway_assigned
N-acetylglutamine	-0.383135	0.4725	0.800437	amino acid and conjugate
N-acetylhistidine	-0.588441	0.498797	0.800437	amino acid and conjugate
N2-acetylornithine	-0.247846	0.48961	0.800437	amino acid and conjugate
phenol sulfate	-0.545292	0.478344	0.800437	No_pathway_assigned
S-lactoylglutathione	0.310017	0.495429	0.800437	glycolysis and PPP
succinylglutathione	-0.292708	0.484031	0.800437	redox homeostasis
3-methylhistidine	-0.182993	0.522614	0.820715	amino acid and conjugate
AICAR	-0.999946	0.531732	0.820715	purine metabolism
argininosuccinate	-0.301553	0.534754	0.820715	amino acid and conjugate
citrulline	-0.223879	0.531308	0.820715	amino acid and conjugate
sphingomyelin	-0.37524	0.53493	0.820715	No_pathway_assigned
carnitine C16:1	0.50497	0.53981	0.822568	Carnitine metabolism
guanidinosuccinate	-0.334516	0.544244	0.823721	No_pathway_assigned
beta-citrylglutamate	-0.208059	0.566853	0.824513	No_pathway_assigned
carnitine C4	0.25992	0.564271	0.824513	Carnitine metabolism
carnitine C5-DC	-0.239139	0.56512	0.824513	Carnitine metabolism
glycerol 2-phosphate	-0.269923	0.552918	0.824513	No_pathway_assigned
hippurate	-0.354411	0.563468	0.824513	Xenobiotics
thiamine pyrophosphate	-0.269195	0.564694	0.824513	No_pathway_assigned
4-hydroxyphenyllactate	-0.378713	0.592109	0.845643	No_pathway_assigned
carnitine C5	-0.439797	0.592705	0.845643	Carnitine metabolism
nicotinamide riboside	0.254981	0.590673	0.845643	No_pathway_assigned
4-pyridoxate	-0.229109	0.600278	0.851028	No_pathway_assigned
carnitine C5-OH	-0.177504	0.614487	0.856053	Carnitine metabolism
gluconate	-0.220614	0.607879	0.856053	No_pathway_assigned
N-acetylaspartylglutamate	-0.221576	0.615288	0.856053	amino acid and conjugate
glycylglycine	-0.276661	0.62249	0.860727	No_pathway_assigned
2/3-phosphoglycerate	0.165943	0.646209	0.866772	No_pathway_assigned
carnitine C14	-0.222571	0.644073	0.866772	Carnitine metabolism
carnitine C4-DC	-0.141867	0.642994	0.866772	Carnitine metabolism
indoxyl sulfate	-0.32127	0.645522	0.866772	No_pathway_assigned
N-acetylneuraminate	0.105915	0.636579	0.866772	No_pathway_assigned
CDP-ethanolamine	0.0769413	0.666824	0.889099	nucleotides
lysine	0.181555	0.713033	0.928601	amino acid and conjugate
N-acetylasparagine	-0.169106	0.708467	0.928601	amino acid and conjugate
N,N-dimethylarginine	-0.0670165	0.701668	0.928601	NA
phosphoenolpyruvate	0.179064	0.710849	0.928601	glycolysis and PPP
4-hydroxyproline	-0.222261	0.780623	0.932737	No_pathway_assigned
5-aminopentanoate	-0.145471	0.780836	0.932737	No_pathway_assigned
acetylcholine	-0.281276	0.755401	0.932737	No_pathway_assigned
AMP	0.0903214	0.750853	0.932737	nucleotides
aspartate	0.106607	0.745063	0.932737	No_pathway_assigned
c12:0	0.128483	0.740235	0.932737	Fatty acid metabolism
carnitine C3	-0.256006	0.788337	0.932737	Carnitine metabolism
carnitine C6	-0.155854	0.756195	0.932737	Carnitine metabolism
ergothioneine	-0.158757	0.741858	0.932737	Xenobiotics
glutamate	-0.1256	0.726283	0.932737	amino acid and conjugate
histidine	-0.12045	0.762077	0.932737	amino acid and conjugate
homoarginine	-0.119687	0.765934	0.932737	No_pathway_assigned
indole	-0.067988	0.775223	0.932737	No_pathway_assigned
mevalonate 5-pyrophosphate	0.0515595	0.765377	0.932737	No_pathway_assigned
N6,N6,N6-trimethyllysine	-0.0850217	0.792018	0.932737	amino acid and conjugate
ribothymidine	-0.0928123	0.795325	0.932737	No_pathway_assigned
sarcosine	-0.245323	0.794255	0.932737	amino acid and conjugate
serotonin	-0.304745	0.768543	0.932737	No_pathway_assigned
tyrosine	0.0768744	0.753863	0.932737	amino acid and conjugate
guanidinoacetate	0.390589	0.79984	0.933147	amino acid and conjugate
2-hydroxyglutarate	-0.32855	0.8115	0.937377	No_pathway_assigned
phosphorylcholine	0.0920643	0.811835	0.937377	No_pathway_assigned
N-acetylaspartate	-0.078415	0.823617	0.943968	amino acid and conjugate
N-formylmethionine	-0.0712455	0.830186	0.943968	amino acid and conjugate
pantothenate	-0.0938602	0.828789	0.943968	No_pathway_assigned
4-guanidinobutanoate	-0.0974467	0.8491	0.946341	amino acid and conjugate
anserine	-0.122051	0.839812	0.946341	amino acid and conjugate
asparagine	0.146971	0.853126	0.946341	amino acid and conjugate
glycine	0.237858	0.853121	0.946341	amino acid and conjugate
malonate	-0.200427	0.859124	0.946341	No_pathway_assigned
orotidine	0.0515502	0.865811	0.946341	pyrimidine metabolism
pentitol	0.0638419	0.857403	0.946341	NA
S-methylcysteine	-0.0442423	0.866071	0.946341	amino acid and conjugate
saccharopine	-0.0895969	0.873155	0.94945	No_pathway_assigned
1-methylhistamine	0.107882	0.882561	0.952552	NA
tryptophan	-0.0287954	0.884512	0.952552	No_pathway_assigned
aminoadipate	-0.214396	0.892625	0.956689	amino acid and conjugate
hypotaurine	-0.185581	0.899705	0.959686	amino acid and conjugate
cholestenone	-0.0588723	0.926073	0.969347	No_pathway_assigned
dipalmitoylphosphatidylcholine	-0.0690541	0.922189	0.969347	No_pathway_assigned
erythritol	-0.0289202	0.921775	0.969347	No_pathway_assigned
N-acetylglutamate	-0.0272719	0.918374	0.969347	amino acid and conjugate
deoxycarnitine	0.0281066	0.936452	0.971135	Carnitine metabolism
ethanolamine phosphate	-0.022925	0.93404	0.971135	No_pathway_assigned
threonine	0.0266277	0.951488	0.982181	amino acid and conjugate
carnitine C2	-0.0162124	0.963623	0.982422	Carnitine metabolism
succinyladenosine	-0.014199	0.964879	0.982422	purine metabolism
valine	-0.0207941	0.956242	0.982422	amino acid and conjugate
nicotinamide mononucleotide	0.0139091	0.973633	0.983789	No_pathway_assigned
serine	0.0114909	0.975005	0.983789	amino acid and conjugate
kynurenine	0.0185414	0.984364	0.985681	amino acid and conjugate
palmitoylethanolamide	0.00658165	0.985681	0.985681	No_pathway_assigned

## Sheet: Human_TotalPools_DMA_60minv0min
Metabolite	Log2FC	p.val	p.adj	Pathway
hypoxanthine	2.7638	9.74616e-09	2.18314e-06	purine metabolism
choline	1.39983	1.00425e-07	1.03973e-05	No_pathway_assigned
xanthine	2.0893	1.39249e-07	1.03973e-05	purine metabolism
gamma-glutamylcysteine	2.81758	5.66499e-07	3.17239e-05	amino acid and conjugate
ADP-ribose	-2.70927	8.21318e-07	3.6795e-05	nucleotides
citrate	-0.869936	2.09121e-06	7.80718e-05	NA
c20:4	1.91981	3.65439e-06	0.000116941	Fatty acid metabolism
pyroglutamate	2.51334	4.25889e-06	0.000119249	amino acid and conjugate
UDP-GlcNac	-1.93738	5.62392e-06	0.000139973	No_pathway_assigned
deoxycytidine	2.92315	7.19042e-06	0.000161065	pyrimidine metabolism
glycerol	1.94483	1.20577e-05	0.00024554	No_pathway_assigned
c22:5	3.28477	1.83469e-05	0.000342476	Fatty acid metabolism
cysteinylglycine	-0.897498	2.15814e-05	0.000371864	No_pathway_assigned
lactate	1.34363	2.33378e-05	0.000373405	glycolysis and PPP
aconitate	-1.22587	3.26674e-05	0.000487833	No_pathway_assigned
c18:1	2.46119	3.78115e-05	0.000521664	Fatty acid metabolism
riboflavin	6.44706	3.95906e-05	0.000521664	No_pathway_assigned
O-succinylhomoserine	4.39326	5.2087e-05	0.000648193	amino acid and conjugate
glutathione reduced	-0.756163	6.81658e-05	0.00075645	redox homeostasis
N-acetylhexosamine phosphate	2.01178	6.9801e-05	0.00075645	No_pathway_assigned
UMP	-1.46456	7.09172e-05	0.00075645	nucleotides
N-acetylhexosamine	1.34083	8.10175e-05	0.000824906	No_pathway_assigned
c20:3	2.48195	9.6663e-05	0.000941414	Fatty acid metabolism
UDP-glucose	-2.11823	0.000131373	0.00122615	nucleotides
c22:6	3.65395	0.000149234	0.00133714	Fatty acid metabolism
c20:1	2.08391	0.000159597	0.00137499	Fatty acid metabolism
oxidized glutathione	-1.19274	0.00016717	0.0013869	redox homeostasis
nicotinamide	0.73877	0.000235462	0.0018837	No_pathway_assigned
N-acetylmethionine	2.04946	0.000371837	0.00287212	amino acid and conjugate
c22:4	3.05864	0.000388905	0.00290382	Fatty acid metabolism
glycerol 3-phosphate	1.51706	0.000431317	0.00311661	glycolysis and PPP
adenosine	-2.32217	0.000463611	0.00324527	purine metabolism
ADP	-2.47125	0.000512779	0.00348068	nucleotides
carnitine C10	-1.67823	0.000561823	0.00370142	Carnitine metabolism
succinate	1.04439	0.000627986	0.00401911	TCA cycle
cystine	3.0028	0.000835975	0.00500129	No_pathway_assigned
phenylalanine	0.620306	0.000812502	0.00500129	amino acid and conjugate
xanthosine monophosphate	1.33987	0.000848432	0.00500129	nucleotides
thiamine	2.41905	0.00118753	0.0068207	No_pathway_assigned
UTP	-3.96321	0.00137687	0.00771047	No_pathway_assigned
cytosine	1.26745	0.0014896	0.00813833	pyrimidine metabolism
biotin	1.3372	0.00157685	0.00840988	No_pathway_assigned
cytidine	1.21703	0.00171793	0.00894921	pyrimidine metabolism
CDP	-5.74129	0.00183319	0.00933261	No_pathway_assigned
S-adenosylmethionine	-0.7032	0.00189254	0.00942065	amino acid and conjugate
N-acetylneuraminate	0.604754	0.00199673	0.00972319	No_pathway_assigned
methionine	1.15616	0.00212111	0.0101091	amino acid and conjugate
gamma-glutamylglutamine	1.37838	0.00255283	0.0118755	No_pathway_assigned
N-acetylserine	-0.387009	0.00259778	0.0118755	amino acid and conjugate
gamma-glutamylglutamate	3.59641	0.00290791	0.0130274	No_pathway_assigned
1-methylnicotinamide	1.71771	0.00297756	0.0130779	No_pathway_assigned
c20:2	2.49924	0.00328339	0.0141439	Fatty acid metabolism
ATP	-1.96896	0.00374744	0.0158382	nucleotides
4-aminobutyrate	0.971275	0.0040293	0.0167142	No_pathway_assigned
NADP	-1.2883	0.00427022	0.0173915	No_pathway_assigned
ornithine	0.730981	0.00457689	0.0179864	No_pathway_assigned
UDP	-3.7177	0.00449883	0.0179864	nucleotides
c16:1	2.73801	0.00561977	0.0213361	Fatty acid metabolism
N-acetylcysteine	1.44399	0.00556385	0.0213361	amino acid and conjugate
glutamine	-0.468883	0.00662168	0.0247209	amino acid and conjugate
uracil	3.62174	0.00719277	0.0264128	pyrimidine metabolism
c18:2	1.49247	0.00741669	0.0267958	Fatty acid metabolism
GDP	-1.24227	0.00768101	0.0273103	nucleotides
c16:0	1.52622	0.00790061	0.0276521	Fatty acid metabolism
uridine	1.58387	0.00824612	0.0284174	pyrimidine metabolism
c18:0	0.819099	0.0103317	0.0345419	Fatty acid metabolism
S-lactoylglutathione	1.06245	0.0101826	0.0345419	glycolysis and PPP
S-adenosylhomocysteine	1.20384	0.0116715	0.0384474	amino acid and conjugate
proline	0.639643	0.0129014	0.0418829	amino acid and conjugate
alanine	0.264256	0.0131946	0.0422228	No_pathway_assigned
GDP-glucose	-0.83745	0.0139929	0.0441465	NA
NAD	-0.881936	0.0142101	0.0442091	redox homeostasis
carnitine C8	-1.81391	0.0144298	0.0442161	Carnitine metabolism
isoleucine	1.05198	0.0148045	0.0442161	amino acid and conjugate
leucine	1.05171	0.014621	0.0442161	amino acid and conjugate
AMP	-0.767387	0.0150648	0.0444015	nucleotides
glycerate	1.203	0.0171938	0.0500184	No_pathway_assigned
arginine	0.426392	0.0182527	0.0524181	amino acid and conjugate
carnitine C4-OH	1.36869	0.0208225	0.0590409	Carnitine metabolism
dihydrobiopterin	0.746393	0.0212574	0.0595206	No_pathway_assigned
c18:3	0.997632	0.0255139	0.0700528	Fatty acid metabolism
xanthosine	3.67962	0.0256443	0.0700528	purine metabolism
maltotriose	4.52404	0.0265402	0.0716266	NA
cyclic ADP-ribose	-0.808477	0.027325	0.0720093	nucleotides
cyclic AMP	-1.59295	0.0271015	0.0720093	nucleotides
N-acetylputrescine	-1.52467	0.0295465	0.0769583	No_pathway_assigned
NADPH	-2.06262	0.0300216	0.077297	No_pathway_assigned
1-methylhistidine	-0.366937	0.0361515	0.092022	amino acid and conjugate
glycerylphosphorylcholine	-0.759422	0.0392493	0.0987847	No_pathway_assigned
nicotinamide mononucleotide	0.9489	0.0421258	0.104846	No_pathway_assigned
sedoheptulose 7-phosphate	1.00886	0.0432667	0.106503	glycolysis and PPP
deoxyuridine	0.832478	0.0465633	0.113372	pyrimidine metabolism
ophthalmate	-0.782858	0.0494454	0.119094	redox homeostasis
carnitine C12	-0.885802	0.0562925	0.134144	Carnitine metabolism
CDP-ethanolamine	-0.383446	0.0580722	0.136928	nucleotides
phosphocreatine	-1.28422	0.0590834	0.137861	No_pathway_assigned
carnosine	-1.50484	0.0604782	0.139661	amino acid and conjugate
fumarate	0.300552	0.0621159	0.141979	TCA cycle
UDP-glucuronate	-1.3563	0.0705705	0.159675	nucleotides
glycerol 2-phosphate	-0.862277	0.0739408	0.165627	No_pathway_assigned
c14:0	1.17559	0.0765241	0.169717	Fatty acid metabolism
tryptophan	0.302607	0.077858	0.170982	No_pathway_assigned
N-carbamoylaspartate	-2.70559	0.0831255	0.180778	pyrimidine metabolism
succinylglutathione	-0.695348	0.0855495	0.18426	redox homeostasis
malate	0.257912	0.0888327	0.187722	TCA cycle
tyrosine	0.407169	0.0884547	0.187722	amino acid and conjugate
inosine	1.05315	0.0921474	0.19275	purine metabolism
N-acetyl(leucine/isoleucine)	-0.394169	0.0929329	0.19275	No_pathway_assigned
citicoline	0.418275	0.0975074	0.200382	nucleotides
adenylosuccinate	0.792626	0.113206	0.228453	purine metabolism
N6-methyllysine	-0.480294	0.113056	0.228453	No_pathway_assigned
argininosuccinate	0.837764	0.1317	0.261985	amino acid and conjugate
citrulline	1.19835	0.132162	0.261985	amino acid and conjugate
creatine	-0.220354	0.141074	0.277198	amino acid and conjugate
CMP	-0.396779	0.144736	0.28192	nucleotides
GDP-fucose	-0.266106	0.154236	0.297834	NA
indole	0.278069	0.160219	0.305879	No_pathway_assigned
orotate	-0.671781	0.161133	0.305879	pyrimidine metabolism
alpha-ketoglutarate	-1.07161	0.165379	0.311302	TCA cycle
sphingomyelin	-0.915183	0.167316	0.312324	No_pathway_assigned
taurine	-0.225068	0.185281	0.342999	amino acid and conjugate
nicotinamide riboside	0.585012	0.188131	0.345421	No_pathway_assigned
creatinine	-0.246939	0.195669	0.353466	No_pathway_assigned
GMP	0.356097	0.194785	0.353466	nucleotides
serotonin	-1.58007	0.197572	0.354048	No_pathway_assigned
c12:0	0.564417	0.208036	0.361336	Fatty acid metabolism
carnitine C6	-0.740637	0.208091	0.361336	Carnitine metabolism
ribothymidine	0.417806	0.206227	0.361336	No_pathway_assigned
urate	-0.423528	0.206435	0.361336	purine metabolism
3-methylhistidine	-0.395371	0.219951	0.372788	amino acid and conjugate
carnitine C3-DC	-0.485079	0.218734	0.372788	Carnitine metabolism
lysine	0.508632	0.219797	0.372788	amino acid and conjugate
N,N-dimethylarginine	-0.197232	0.223007	0.372788	NA
S-(2-succinyl)cysteine	-0.397049	0.221901	0.372788	redox homeostasis
4-hydroxyproline	-0.873762	0.226243	0.375397	No_pathway_assigned
carnitine C18:1	0.989937	0.230971	0.380423	Carnitine metabolism
carnitine C14	-0.512706	0.240609	0.393404	Carnitine metabolism
beta-citrylglutamate	-0.417824	0.244138	0.396282	No_pathway_assigned
N-acetylasparagine	-0.536492	0.250783	0.404139	amino acid and conjugate
N6,N6,N6-trimethyllysine	-0.361141	0.257315	0.411704	amino acid and conjugate
N-acetylhistidine	-1.07675	0.265583	0.421919	amino acid and conjugate
guanidinosuccinate	-0.601552	0.272087	0.429207	No_pathway_assigned
acetylcholine	-0.985467	0.276378	0.432927	No_pathway_assigned
adenine	-0.478604	0.281819	0.438386	purine metabolism
carnitine C18	1.18926	0.295961	0.457208	Carnitine metabolism
N2-acetylornithine	-0.361313	0.298054	0.457289	amino acid and conjugate
sarcosine	-1.02468	0.301579	0.459549	amino acid and conjugate
cholestenone	-0.654178	0.30569	0.462666	No_pathway_assigned
carnitine C2	-0.356544	0.322748	0.481971	Carnitine metabolism
N-acetylglutamine	-0.543114	0.322154	0.481971	amino acid and conjugate
NADH	0.451769	0.335792	0.494851	redox homeostasis
trimethylamine N-oxide	-0.32704	0.335063	0.494851	No_pathway_assigned
4-hydroxyphenyllactate	-0.567389	0.362412	0.527145	No_pathway_assigned
carnitine C5-DC	-0.365705	0.360151	0.527145	Carnitine metabolism
AICAR	-1.65532	0.367221	0.530693	purine metabolism
mevalonate 5-pyrophosphate	0.143863	0.376412	0.540489	No_pathway_assigned
CMP-N-acetylneuraminate	-0.31972	0.380226	0.542487	No_pathway_assigned
2/3-phosphoglycerate	-0.315735	0.388473	0.550746	No_pathway_assigned
betaine	-0.144504	0.396518	0.558616	No_pathway_assigned
N-acetylaspartylglutamate	-0.364119	0.401083	0.559339	amino acid and conjugate
serine	0.259494	0.402025	0.559339	amino acid and conjugate
dipalmitoylphosphatidylcholine	-0.690521	0.40608	0.561493	No_pathway_assigned
deoxycarnitine	-0.278337	0.409374	0.562575	Carnitine metabolism
carnitine C16	0.631733	0.442624	0.600281	Carnitine metabolism
carnitine C5	-0.637665	0.441082	0.600281	Carnitine metabolism
N-formylmethionine	-0.259897	0.444851	0.600281	amino acid and conjugate
homoarginine	-0.311836	0.449623	0.603087	No_pathway_assigned
aminoadipate	-1.34261	0.456636	0.608848	amino acid and conjugate
kynurenine	-0.615151	0.463711	0.614622	amino acid and conjugate
valine	0.238104	0.469858	0.619107	amino acid and conjugate
saccharopine	-0.376572	0.483877	0.63385	No_pathway_assigned
carnitine C18:2	0.578561	0.490412	0.638676	Carnitine metabolism
carnitine	-0.249587	0.50255	0.650701	Carnitine metabolism
pentitol	0.228952	0.514298	0.662084	NA
carnitine C14:1	-0.403352	0.519621	0.665115	Carnitine metabolism
ergothioneine	-0.295359	0.522697	0.66525	Xenobiotics
cystathionine	-0.383484	0.534564	0.673316	No_pathway_assigned
hypotaurine	-0.909271	0.535045	0.673316	amino acid and conjugate
5-aminopentanoate	-0.28625	0.543451	0.680073	No_pathway_assigned
carnitine C16:1	0.413173	0.548742	0.682879	Carnitine metabolism
ethanolamine phosphate	-0.157377	0.557869	0.690401	No_pathway_assigned
carnitine C3	-0.557111	0.564781	0.695115	Carnitine metabolism
orotidine	-0.163584	0.576101	0.705173	pyrimidine metabolism
carnitine C4-DC	-0.177595	0.587964	0.715782	Carnitine metabolism
thiamine pyrophosphate	-0.276823	0.595009	0.720443	No_pathway_assigned
phenol sulfate	-0.40876	0.59852	0.720799	No_pathway_assigned
4-pyridoxate	-0.201649	0.617312	0.735521	No_pathway_assigned
S-methylcysteine	0.157869	0.615238	0.735521	amino acid and conjugate
1-methylhistamine	0.272111	0.641347	0.756114	NA
IMP	-0.154341	0.640132	0.756114	nucleotides
N-acetylaspartate	-0.146776	0.65349	0.766397	amino acid and conjugate
glutamate	-0.139354	0.668625	0.776021	amino acid and conjugate
palmitoylethanolamide	0.141499	0.666345	0.776021	No_pathway_assigned
anserine	-0.227558	0.679908	0.785048	amino acid and conjugate
2-hydroxyglutarate	-0.517406	0.684229	0.785986	No_pathway_assigned
carnitine C5-OH	-0.137832	0.708916	0.790252	Carnitine metabolism
gluconate	-0.162326	0.712638	0.790252	No_pathway_assigned
hippurate	-0.235679	0.706307	0.790252	Xenobiotics
indoxyl sulfate	-0.242258	0.709323	0.790252	No_pathway_assigned
pantothenate	0.139982	0.710979	0.790252	No_pathway_assigned
succinyladenosine	0.12003	0.694785	0.790252	purine metabolism
threonine	0.126281	0.706484	0.790252	amino acid and conjugate
N-acetylglutamate	-0.0853793	0.730334	0.805886	amino acid and conjugate
glycylglycine	-0.172601	0.736619	0.808836	No_pathway_assigned
N-acetylalanine	-0.0780005	0.749699	0.819184	No_pathway_assigned
histidine	-0.113399	0.755269	0.821263	amino acid and conjugate
phosphorylcholine	-0.0960109	0.765834	0.828729	No_pathway_assigned
pentose phosphates	-0.163158	0.785689	0.846127	No_pathway_assigned
4-guanidinobutanoate	-0.121932	0.79567	0.852775	amino acid and conjugate
phosphoenolpyruvate	0.115615	0.814589	0.868895	glycolysis and PPP
carnitine C4	0.0916467	0.850902	0.903327	Carnitine metabolism
aspartate	0.0482114	0.873156	0.92258	No_pathway_assigned
glycine	-0.157425	0.877492	0.922809	amino acid and conjugate
guanine	-0.0648562	0.907001	0.949384	purine metabolism
asparagine	-0.0640653	0.921465	0.95119	amino acid and conjugate
hexose phosphates	-0.026712	0.914073	0.95119	No_pathway_assigned
malonate	-0.111388	0.918072	0.95119	No_pathway_assigned
guanidinoacetate	0.124164	0.92887	0.954435	amino acid and conjugate
guanosine	-0.0351607	0.948474	0.970129	purine metabolism
erythritol	-0.0109065	0.968509	0.985637	No_pathway_assigned
glyceraldehyde 3-phosphate	-0.0188709	0.972437	0.985637	glycolysis and PPP
dihydroorotate	0.00370246	0.994546	0.994546	pyrimidine metabolism
dihydroxyacetone phosphate	-0.00568928	0.991704	0.994546	glycolysis and PPP
Indole-3-lactate	-0.0082534	0.985876	0.994546	No_pathway_assigned

## Sheet: Human_TotalPools_DMA_120minv0mi
Metabolite	Log2FC	p.val	p.adj	Pathway
lactate	1.45091	1.40089e-05	0.001046	glycolysis and PPP
phenylalanine	0.966467	9.04751e-06	0.001046	amino acid and conjugate
UDP-GlcNac	-2.11185	1.06233e-05	0.001046	No_pathway_assigned
ADP-ribose	-2.54704	6.5054e-05	0.00242868	nucleotides
UDP-glucose	-2.77248	6.27142e-05	0.00242868	nucleotides
UMP	-1.69548	5.14017e-05	0.00242868	nucleotides
pyroglutamate	2.89352	0.000131066	0.00419413	amino acid and conjugate
arginine	0.638021	0.000239017	0.00669247	amino acid and conjugate
adenosine	-3.25071	0.000314717	0.00783295	purine metabolism
ADP	-2.44365	0.00053123	0.0118995	nucleotides
tryptophan	0.659057	0.000665494	0.0135519	No_pathway_assigned
cysteinylglycine	-1.42886	0.000788895	0.014726	No_pathway_assigned
carnitine C10	-1.80644	0.000993117	0.0163434	Carnitine metabolism
glutathione reduced	-1.14836	0.00102147	0.0163434	redox homeostasis
GDP-glucose	-1.36062	0.0010996	0.0164208	NA
UTP	-4.33901	0.00126058	0.0176481	No_pathway_assigned
hypoxanthine	3.02296	0.00143566	0.0189169	purine metabolism
CDP	-5.64053	0.00184969	0.0228014	No_pathway_assigned
oxidized glutathione	-1.35662	0.00193405	0.0228014	redox homeostasis
xanthine	2.55353	0.00211508	0.0236889	purine metabolism
alanine	0.395784	0.00278735	0.0297318	No_pathway_assigned
AMP	-1.26292	0.00303395	0.0308911	nucleotides
N-acetylhexosamine phosphate	1.78966	0.00328632	0.0320059	No_pathway_assigned
proline	0.92975	0.0034406	0.0321122	amino acid and conjugate
ATP	-1.85831	0.00425994	0.0329044	nucleotides
glycerate	1.87543	0.00376346	0.0329044	No_pathway_assigned
indole	0.597458	0.00413466	0.0329044	No_pathway_assigned
ornithine	1.09628	0.00385877	0.0329044	No_pathway_assigned
UDP	-4.04747	0.00410636	0.0329044	nucleotides
N-acetylmethionine	2.31909	0.00450821	0.0336613	amino acid and conjugate
NAD	-1.30899	0.00520789	0.0376312	redox homeostasis
NADP	-1.18758	0.00599746	0.0419822	No_pathway_assigned
choline	1.35447	0.00649434	0.0440828	No_pathway_assigned
adenine	-1.30363	0.00783365	0.0474253	purine metabolism
carnitine C8	-2.5047	0.00728301	0.0474253	Carnitine metabolism
CDP-ethanolamine	-0.681766	0.00765536	0.0474253	nucleotides
GDP	-1.24793	0.00763972	0.0474253	nucleotides
cyclic ADP-ribose	-1.22187	0.00861145	0.0507622	nucleotides
4-aminobutyrate	1.13037	0.00921008	0.0515796	No_pathway_assigned
cyclic AMP	-2.76376	0.00921065	0.0515796	nucleotides
glycerol	2.40286	0.0116353	0.0635686	No_pathway_assigned
N-acetylputrescine	-2.24796	0.0122342	0.065249	No_pathway_assigned
NADPH	-3.70346	0.0129842	0.0676384	No_pathway_assigned
methionine	1.649	0.0142799	0.0726979	amino acid and conjugate
ophthalmate	-1.23863	0.017657	0.0846131	redox homeostasis
S-adenosylmethionine	-0.692841	0.0177536	0.0846131	amino acid and conjugate
thiamine	2.6863	0.0175172	0.0846131	No_pathway_assigned
c20:1	2.56107	0.0191046	0.0891549	Fatty acid metabolism
c22:6	4.08056	0.0207475	0.0948455	Fatty acid metabolism
c18:1	2.83028	0.0212481	0.0951914	Fatty acid metabolism
deoxyuridine	1.51293	0.0260712	0.114509	pyrimidine metabolism
c18:2	2.05508	0.0284892	0.122723	Fatty acid metabolism
leucine	1.61898	0.0300198	0.126876	amino acid and conjugate
isoleucine	1.61905	0.0308732	0.128067	amino acid and conjugate
tyrosine	0.864802	0.0319132	0.129974	amino acid and conjugate
glutamine	-0.597166	0.0335216	0.132867	amino acid and conjugate
phosphocreatine	-1.76009	0.0338099	0.132867	No_pathway_assigned
c20:4	2.16028	0.0354145	0.136773	Fatty acid metabolism
c16:0	1.63483	0.0410684	0.137342	Fatty acid metabolism
c22:5	3.74223	0.0391962	0.137342	Fatty acid metabolism
carnitine C18:1	0.337008	0.0394007	0.137342	Carnitine metabolism
carnosine	-1.88775	0.0409737	0.137342	amino acid and conjugate
deoxycytidine	3.26171	0.0410801	0.137342	pyrimidine metabolism
glycerylphosphorylcholine	-0.838948	0.0392913	0.137342	No_pathway_assigned
O-succinylhomoserine	4.3884	0.0402079	0.137342	amino acid and conjugate
sedoheptulose 7-phosphate	1.12012	0.0380296	0.137342	glycolysis and PPP
uracil	3.76744	0.0365738	0.137342	pyrimidine metabolism
N-acetylcysteine	2.02186	0.0418097	0.137711	amino acid and conjugate
nicotinamide	0.780245	0.0430346	0.137711	No_pathway_assigned
ribothymidine	1.37379	0.0427535	0.137711	No_pathway_assigned
c22:4	3.88562	0.0464705	0.146611	Fatty acid metabolism
succinyladenosine	0.809072	0.0487566	0.151687	purine metabolism
glycerol 2-phosphate	-1.01155	0.0508736	0.156105	No_pathway_assigned
xanthosine	3.75809	0.0516181	0.15625	purine metabolism
c20:3	2.86908	0.0526656	0.157295	Fatty acid metabolism
carnitine C2	-0.777057	0.0537656	0.158467	Carnitine metabolism
palmitoylethanolamide	0.663405	0.0594997	0.17309	No_pathway_assigned
c16:1	3.13969	0.0620305	0.175884	Fatty acid metabolism
N-acetylhexosamine	1.82648	0.0613582	0.175884	No_pathway_assigned
c20:2	3.08019	0.0654527	0.178798	Fatty acid metabolism
N-acetylneuraminate	0.67034	0.0647821	0.178798	No_pathway_assigned
uridine	1.98709	0.0649649	0.178798	pyrimidine metabolism
UDP-glucuronate	-1.44562	0.0714644	0.192868	nucleotides
N-carbamoylaspartate	-2.97907	0.0761808	0.203149	pyrimidine metabolism
riboflavin	7.53526	0.0773916	0.20395	No_pathway_assigned
4-hydroxyproline	-1.66268	0.0794131	0.206843	No_pathway_assigned
argininosuccinate	1.77991	0.0826141	0.212708	amino acid and conjugate
pentitol	0.591757	0.0839456	0.21368	NA
c14:0	1.50838	0.0928785	0.233646	Fatty acid metabolism
carnitine C12	-0.805456	0.0938755	0.233646	Carnitine metabolism
citrulline	1.91748	0.0965076	0.237557	amino acid and conjugate
c18:3	1.53012	0.107296	0.242313	Fatty acid metabolism
carnitine C5	-1.81674	0.104844	0.242313	Carnitine metabolism
carnitine C6	-1.0726	0.103642	0.242313	Carnitine metabolism
gamma-glutamylcysteine	3.94731	0.106619	0.242313	amino acid and conjugate
lysine	1.06574	0.0995807	0.242313	amino acid and conjugate
N-acetylasparagine	-0.767298	0.107851	0.242313	amino acid and conjugate
S-adenosylhomocysteine	1.13024	0.1044	0.242313	amino acid and conjugate
serine	0.539783	0.104441	0.242313	amino acid and conjugate
succinylglutathione	-0.849069	0.108175	0.242313	redox homeostasis
N6-methyllysine	-0.472012	0.112471	0.24944	No_pathway_assigned
beta-citrylglutamate	-0.641599	0.113968	0.250282	No_pathway_assigned
taurine	-0.334009	0.118403	0.257498	amino acid and conjugate
1-methylnicotinamide	1.83904	0.119815	0.258064	No_pathway_assigned
serotonin	-2.3913	0.122931	0.262252	No_pathway_assigned
c18:0	0.920788	0.127215	0.263852	Fatty acid metabolism
ergothioneine	-0.870746	0.126618	0.263852	Xenobiotics
sphingomyelin	-1.19763	0.127037	0.263852	No_pathway_assigned
nicotinamide riboside	1.11585	0.128561	0.264198	No_pathway_assigned
biotin	1.42291	0.133461	0.271775	No_pathway_assigned
cytosine	1.32598	0.135875	0.274198	pyrimidine metabolism
valine	0.579158	0.137204	0.274408	amino acid and conjugate
cytidine	1.28036	0.142806	0.283084	pyrimidine metabolism
maltotriose	5.35778	0.151997	0.298661	NA
acetylcholine	-1.55344	0.157694	0.307161	No_pathway_assigned
N-acetylaspartylglutamate	-0.654853	0.161585	0.312026	amino acid and conjugate
citrate	-0.54582	0.165065	0.316022	NA
N-acetylglutamine	-0.757502	0.166759	0.316559	amino acid and conjugate
glycerol 3-phosphate	1.21731	0.168366	0.316925	glycolysis and PPP
4-pyridoxate	0.81703	0.172867	0.320015	No_pathway_assigned
cystine	4.18108	0.172062	0.320015	No_pathway_assigned
S-lactoylglutathione	1.40898	0.174294	0.320015	glycolysis and PPP
N-acetylhistidine	-1.51761	0.176019	0.320554	amino acid and conjugate
thiamine pyrophosphate	-0.852588	0.183324	0.331166	No_pathway_assigned
5-aminopentanoate	-0.659132	0.185804	0.332961	No_pathway_assigned
N-acetyl(leucine/isoleucine)	-0.273158	0.188574	0.335243	No_pathway_assigned
creatine	-0.209044	0.195816	0.345377	amino acid and conjugate
c12:0	0.978566	0.207902	0.355779	Fatty acid metabolism
carnitine	-0.484769	0.207743	0.355779	Carnitine metabolism
carnitine C3	-1.61895	0.206594	0.355779	Carnitine metabolism
erythritol	0.465829	0.208067	0.355779	No_pathway_assigned
CMP	1.21716	0.213879	0.358665	nucleotides
fumarate	0.451897	0.214558	0.358665	TCA cycle
nicotinamide mononucleotide	1.98355	0.211847	0.358665	No_pathway_assigned
carnitine C14:1	-0.734802	0.217786	0.360543	Carnitine metabolism
dihydrobiopterin	0.946611	0.219251	0.360543	No_pathway_assigned
xanthosine monophosphate	0.835354	0.22051	0.360543	nucleotides
trimethylamine N-oxide	-0.376381	0.222957	0.361902	No_pathway_assigned
carnitine C4-OH	1.08322	0.239095	0.382552	Carnitine metabolism
malate	0.387761	0.237672	0.382552	TCA cycle
betaine	-0.219139	0.241169	0.383134	No_pathway_assigned
gamma-glutamylglutamate	4.74017	0.242915	0.38319	No_pathway_assigned
sarcosine	-1.15549	0.267929	0.419694	amino acid and conjugate
carnitine C14	-0.510247	0.270422	0.420657	Carnitine metabolism
carnitine C5-OH	-0.427406	0.301965	0.466484	Carnitine metabolism
N-acetylserine	-0.123426	0.305368	0.46851	amino acid and conjugate
aminoadipate	-2.31051	0.321137	0.486776	amino acid and conjugate
carnitine C3-DC	-0.501213	0.323048	0.486776	Carnitine metabolism
S-methylcysteine	0.389721	0.323793	0.486776	amino acid and conjugate
gamma-glutamylglutamine	1.96803	0.337529	0.504043	No_pathway_assigned
1-methylhistidine	-0.185516	0.340302	0.504819	amino acid and conjugate
gluconate	0.454568	0.34777	0.509154	No_pathway_assigned
succinate	0.609876	0.346124	0.509154	TCA cycle
deoxycarnitine	-0.342404	0.354201	0.515202	Carnitine metabolism
AICAR	-1.67904	0.364701	0.527051	purine metabolism
hypotaurine	-1.48326	0.372492	0.53486	amino acid and conjugate
adenylosuccinate	0.46898	0.377604	0.538747	purine metabolism
guanine	-0.554663	0.380401	0.539303	purine metabolism
dihydroorotate	-0.597599	0.388617	0.547486	pyrimidine metabolism
pantothenate	0.416534	0.401644	0.562302	No_pathway_assigned
guanidinoacetate	-1.38479	0.409356	0.569539	amino acid and conjugate
1-methylhistamine	0.450005	0.441385	0.606567	NA
phosphoenolpyruvate	1.71543	0.440226	0.606567	glycolysis and PPP
kynurenine	-0.64503	0.451353	0.616482	amino acid and conjugate
N-formylmethionine	-0.242739	0.456298	0.61946	amino acid and conjugate
Indole-3-lactate	0.41877	0.465842	0.628606	No_pathway_assigned
inosine	0.497358	0.47217	0.633329	purine metabolism
guanosine	-0.440275	0.479735	0.639646	purine metabolism
carnitine C18	0.323488	0.488	0.646816	Carnitine metabolism
carnitine C16:1	-0.253054	0.494787	0.651955	Carnitine metabolism
CMP-N-acetylneuraminate	-0.201925	0.5126	0.667572	No_pathway_assigned
N-acetylalanine	0.204285	0.511413	0.667572	No_pathway_assigned
malonate	0.854874	0.51693	0.66932	No_pathway_assigned
S-(2-succinyl)cysteine	-0.25171	0.523006	0.673294	redox homeostasis
ethanolamine phosphate	-0.171125	0.531843	0.680759	No_pathway_assigned
3-methylhistidine	-0.276629	0.538173	0.681078	amino acid and conjugate
dipalmitoylphosphatidylcholine	-0.590398	0.537432	0.681078	No_pathway_assigned
aconitate	-0.482782	0.558963	0.695598	No_pathway_assigned
hippurate	-0.387251	0.555237	0.695598	Xenobiotics
N6,N6,N6-trimethyllysine	-0.175034	0.558558	0.695598	amino acid and conjugate
glutamate	-0.188193	0.584896	0.723849	amino acid and conjugate
4-guanidinobutanoate	-0.289546	0.603732	0.733037	amino acid and conjugate
anserine	-0.342615	0.604909	0.733037	amino acid and conjugate
homoarginine	-0.234328	0.60541	0.733037	No_pathway_assigned
orotate	-0.296502	0.597064	0.733037	pyrimidine metabolism
phenol sulfate	-0.473682	0.615802	0.737645	No_pathway_assigned
threonine	0.163478	0.61457	0.737645	amino acid and conjugate
NADH	0.194678	0.634569	0.756082	redox homeostasis
2/3-phosphoglycerate	0.540198	0.642886	0.761939	No_pathway_assigned
N-acetylaspartate	-0.14762	0.651601	0.768203	amino acid and conjugate
aspartate	-0.181882	0.657143	0.770681	No_pathway_assigned
N-acetylglutamate	-0.119946	0.662478	0.772892	amino acid and conjugate
carnitine C4	-0.246633	0.670685	0.778412	Carnitine metabolism
N,N-dimethylarginine	-0.0725532	0.680378	0.785591	NA
orotidine	0.126609	0.700267	0.804409	pyrimidine metabolism
carnitine C5-DC	-0.204715	0.711492	0.809007	Carnitine metabolism
hexose phosphates	-0.0815512	0.710905	0.809007	No_pathway_assigned
indoxyl sulfate	-0.305831	0.728817	0.824521	No_pathway_assigned
asparagine	-0.219717	0.739242	0.828036	amino acid and conjugate
pentose phosphates	-0.203347	0.739318	0.828036	No_pathway_assigned
phosphorylcholine	-0.0942943	0.74883	0.834517	No_pathway_assigned
creatinine	-0.0468711	0.762747	0.845819	No_pathway_assigned
carnitine C4-DC	-0.109417	0.785236	0.86222	Carnitine metabolism
urate	0.23578	0.784387	0.86222	purine metabolism
4-hydroxyphenyllactate	-0.17194	0.795933	0.869703	No_pathway_assigned
GDP-fucose	-0.0698737	0.80542	0.875797	NA
alpha-ketoglutarate	0.32241	0.820664	0.888061	TCA cycle
citicoline	0.115909	0.826295	0.889856	nucleotides
carnitine C16	-0.0590403	0.84073	0.90107	Carnitine metabolism
glycine	-0.171616	0.86312	0.916298	amino acid and conjugate
GMP	0.0690211	0.859836	0.916298	nucleotides
carnitine C18:2	-0.0462047	0.874545	0.919709	Carnitine metabolism
N2-acetylornithine	0.07101	0.871117	0.919709	amino acid and conjugate
cystathionine	-0.0913097	0.891879	0.929214	No_pathway_assigned
IMP	0.117339	0.88879	0.929214	nucleotides
saccharopine	-0.0750165	0.905169	0.938694	No_pathway_assigned
2-hydroxyglutarate	-0.168954	0.912821	0.940499	No_pathway_assigned
histidine	-0.0453791	0.915307	0.940499	amino acid and conjugate
mevalonate 5-pyrophosphate	0.0324596	0.923755	0.944845	No_pathway_assigned
cholestenone	-0.0489925	0.944897	0.959517	No_pathway_assigned
guanidinosuccinate	-0.0406961	0.946666	0.959517	No_pathway_assigned
dihydroxyacetone phosphate	0.0193452	0.976823	0.985623	glycolysis and PPP
glycylglycine	0.0115832	0.982726	0.987133	No_pathway_assigned
glyceraldehyde 3-phosphate	0.0102003	0.987732	0.987732	glycolysis and PPP
