# Supplementary material for: Targeting succinate metabolism to decrease brain injury upon mechanical thrombectomy treatment of ischemic stroke
Source: Redox Biol. 2023 Jan 2;59:102600. doi: 10.1016/j.redox.2023.102600 (PMC9841348; doi:10.1016/j.redox.2023.102600)
Supplement: Multimedia component 3 [file mmc3.xlsx]

## Sheet: Mouse_TIC-normalised
Mouse_Number	timepoint_min	biological_replicate	analytical_replicate	valine-d8	1-methylhistamine	1-methylhistidine	1-methylnicotinamide	2/3-phosphoglycerate	2-hydroxyglutarate	3-methylhistidine	4-aminobutyrate	4-guanidinobutanoate	4-hydroxyphenyllactate	4-hydroxyproline	4-imidazolone-5-propionate	4-pyridoxate	5-aminoimidazole ribotide	5-aminopentanoate	5-hydroxyindoleacetate	5-hydroxytryptophan	6-phosphogluconate	acetylcholine	acetyl-CoA	aconitate	adenine	adenosine	adenylosuccinate	ADP	ADP-ribose	AICAR	alanine	allantoin	alpha-ketoglutarate	aminoadipate	AMP	anserine	arginine	argininosuccinate	asparagine	aspartate	ATP	beta-alanine	beta-citrylglutamate	betaine	biliverdin	biotin	c12:0	c14:0	c16:0
M1	0	1	1	2.06339e+09	1.43218e+08	1.3503e+09	2.63398e+08	1.64095e+08	1.66366e+09	2.99772e+09	9.86929e+09	3.97186e+08	1.88287e+08	1.06949e+08	4.05999e+07	773213	670579	1.41672e+08	5.78011e+06	2.88765e+06	9.97954e+06	2.62409e+09	6.55505e+06	2.81449e+08	2.3833e+08	1.07301e+09	4.49026e+06	2.20648e+09	1.85548e+08	502568	9.71809e+08	1.83229e+07	1.04848e+08	4.91578e+08	2.46615e+09	2.47371e+09	4.22178e+09	3.39431e+06	5.126e+07	2.15436e+09	1.18381e+09	7.32418e+07	1.37661e+08	9.56172e+09	3.31188e+06	8.56557e+06	1.71706e+08	2.95137e+07	4.87761e+08
M1	0	1	2	2.00659e+09	1.45127e+08	1.30301e+09	2.62779e+08	1.61706e+08	1.64435e+09	3.02199e+09	1.00253e+10	3.76874e+08	1.81468e+08	1.03492e+08	3.36159e+07	673685	931152	1.29015e+08	5.87852e+06	2.90633e+06	9.64537e+06	2.65424e+09	6.26194e+06	2.7944e+08	3.95138e+08	1.12586e+09	4.19563e+06	2.18476e+09	1.80152e+08	391126	9.633e+08	1.82429e+07	1.06119e+08	4.82425e+08	2.37743e+09	2.52872e+09	4.06208e+09	4.35839e+06	5.06481e+07	2.22855e+09	1.07319e+09	7.27143e+07	1.36742e+08	8.93132e+09	3.91905e+06	8.97972e+06	1.82043e+08	2.77225e+07	4.73542e+08
M1	0	1	3	2.01263e+09	1.40229e+08	1.32378e+09	2.53324e+08	1.61712e+08	1.6832e+09	3.05503e+09	9.78296e+09	3.7782e+08	1.83812e+08	1.15338e+08	2.89081e+07	794818	806744	1.36388e+08	5.86253e+06	2.3629e+06	1.01539e+07	2.54988e+09	6.21593e+06	2.77939e+08	5.96772e+08	1.16943e+09	4.25437e+06	2.20489e+09	1.73011e+08	319858	9.41648e+08	1.88655e+07	1.08212e+08	4.89825e+08	2.43473e+09	2.48089e+09	4.16301e+09	3.75949e+06	4.97136e+07	2.20752e+09	1.13512e+09	7.98945e+07	1.45902e+08	8.82067e+09	3.06342e+06	8.84729e+06	1.85403e+08	2.78753e+07	4.57037e+08
M2	5	2	1	1.67512e+09	2.95405e+08	1.45633e+09	2.39126e+08	1.0715e+08	1.67327e+09	2.63505e+09	1.09901e+10	3.19096e+08	1.65635e+08	9.74116e+07	4.13923e+07	1.82997e+06	1.49415e+06	1.22401e+08	4.18189e+06	2.81667e+06	6.02374e+06	1.62404e+09	5.80426e+06	1.67066e+08	3.6888e+09	2.62828e+10	3.51007e+07	6.0724e+08	8.92282e+07	1.87936e+06	9.40534e+08	1.67895e+07	2.13078e+07	4.82012e+08	5.70278e+09	1.36656e+09	4.44517e+09	6.30621e+06	4.57699e+07	2.05013e+09	7.78545e+07	7.52205e+07	6.0558e+07	8.69649e+09	861741	1.17678e+08	1.8662e+08	4.44132e+07	1.1293e+09
M2	5	2	2	1.57565e+09	2.90996e+08	1.37818e+09	2.26526e+08	1.05458e+08	1.58075e+09	2.53997e+09	1.15423e+10	3.1801e+08	1.55495e+08	9.16022e+07	3.65848e+07	1.47171e+06	1.18545e+06	1.15973e+08	4.09354e+06	2.18987e+06	6.5798e+06	1.61497e+09	5.77824e+06	1.63245e+08	3.7843e+09	2.62596e+10	3.43631e+07	5.62965e+08	8.47902e+07	1.49903e+06	9.46527e+08	1.65788e+07	2.4088e+07	4.82651e+08	5.6145e+09	1.37199e+09	4.40667e+09	6.04809e+06	4.79672e+07	2.01873e+09	7.38293e+07	7.48299e+07	5.95369e+07	8.34369e+09	1.51442e+06	1.16087e+08	1.84384e+08	4.05543e+07	1.13372e+09
M2	5	2	3	1.53356e+09	2.84319e+08	1.38261e+09	2.31113e+08	1.01926e+08	1.55529e+09	2.58667e+09	1.13005e+10	3.18405e+08	1.53519e+08	8.73198e+07	3.01484e+07	1.79927e+06	1.36233e+06	1.1266e+08	4.23382e+06	2.38132e+06	5.98735e+06	1.56571e+09	5.45157e+06	1.59487e+08	3.63959e+09	2.56494e+10	3.27442e+07	5.66203e+08	8.54464e+07	1.56126e+06	9.54855e+08	1.59546e+07	2.57158e+07	4.77541e+08	5.55542e+09	1.33563e+09	4.32522e+09	6.8019e+06	4.77777e+07	2.05153e+09	6.88624e+07	7.40469e+07	5.91973e+07	8.21357e+09	1.00994e+06	1.17299e+08	1.71732e+08	4.15317e+07	1.08576e+09
M3	15	3	1	1.51251e+09	3.12872e+08	9.83106e+08	1.55001e+08	5.43618e+07	1.25649e+09	2.69188e+09	1.19231e+10	2.28172e+08	4.33691e+08	4.67777e+07	5.07791e+07	9.5069e+06	2.09047e+06	1.91411e+08	7.17201e+06	4.67439e+06	3.4992e+06	1.24494e+09	3.6661e+06	9.71676e+07	5.47984e+09	2.64124e+10	1.88357e+07	3.22773e+08	1.93146e+08	2.94746e+06	9.63632e+08	1.30002e+07	1.53676e+07	1.13391e+08	4.22201e+09	9.07208e+08	4.43276e+09	3.75796e+06	3.90069e+07	1.51319e+09	3.52553e+07	7.22302e+07	1.59552e+08	7.29392e+09	3.01531e+06	1.24798e+08	7.36826e+06	4.38367e+07	1.84142e+09
M3	15	3	2	1.48113e+09	3.19988e+08	9.46805e+08	1.65802e+08	4.98021e+07	1.30106e+09	2.59904e+09	1.15503e+10	2.22697e+08	4.06133e+08	4.43128e+07	4.34814e+07	9.0799e+06	1.79402e+06	1.97104e+08	6.60619e+06	3.65771e+06	3.48467e+06	1.20281e+09	3.90349e+06	9.46984e+07	5.61709e+09	2.61912e+10	1.81018e+07	3.12874e+08	1.86723e+08	2.59297e+06	9.35087e+08	1.2927e+07	1.88704e+07	1.10944e+08	4.21969e+09	8.91224e+08	4.27877e+09	4.46541e+06	3.74448e+07	1.51199e+09	2.95067e+07	6.86761e+07	1.62344e+08	6.91428e+09	2.35618e+06	1.24229e+08	7.86322e+06	4.49299e+07	1.83149e+09
M3	15	3	3	1.44108e+09	3.12741e+08	9.68283e+08	1.60064e+08	5.03106e+07	1.32095e+09	2.57267e+09	1.1513e+10	2.21293e+08	4.0408e+08	3.73879e+07	3.7656e+07	9.99305e+06	1.70317e+06	1.76896e+08	7.25521e+06	3.84817e+06	3.3412e+06	1.166e+09	4.12816e+06	9.52672e+07	5.45126e+09	2.59706e+10	1.84324e+07	3.16623e+08	1.88626e+08	2.68658e+06	9.33191e+08	1.24767e+07	1.92928e+07	1.10686e+08	4.17584e+09	8.69253e+08	4.43744e+09	4.07627e+06	3.8347e+07	1.53704e+09	3.15968e+07	6.63128e+07	1.60101e+08	7.36916e+09	2.11261e+06	1.25877e+08	1.36956e+07	4.70789e+07	1.86722e+09
M4	60	4	1	1.2485e+09	2.26929e+08	8.41425e+08	2.27458e+08	4.82147e+07	1.15701e+09	2.30545e+09	1.36841e+10	4.09782e+08	1.54062e+08	6.04904e+07	2.84251e+07	5.51355e+07	4.39104e+06	1.42804e+08	6.42831e+06	5.90854e+06	1.97499e+06	3.69341e+08	1.57781e+06	6.54328e+07	7.41444e+09	1.39354e+10	5.83817e+06	1.9726e+08	9.77874e+07	5.43089e+06	9.66802e+08	1.69243e+07	2.09913e+07	3.13187e+08	1.45301e+09	1.4611e+09	5.41637e+09	4.54959e+06	5.77128e+07	1.37697e+09	2.52723e+07	8.00918e+07	8.81337e+07	9.28166e+09	5.48671e+06	9.60879e+07	2.02755e+08	7.13732e+07	2.88577e+09
M4	60	4	2	1.22875e+09	2.29341e+08	8.34266e+08	2.25747e+08	4.58168e+07	1.13539e+09	2.19514e+09	1.35405e+10	3.97273e+08	1.43738e+08	6.64064e+07	2.13606e+07	5.26215e+07	4.04076e+06	1.35666e+08	6.21852e+06	4.84586e+06	1.89075e+06	3.7291e+08	1.49147e+06	6.80484e+07	7.48522e+09	1.38248e+10	6.09128e+06	1.93702e+08	9.13026e+07	5.44631e+06	9.28722e+08	1.65017e+07	2.0919e+07	3.06732e+08	1.40308e+09	1.41421e+09	5.26518e+09	4.89213e+06	5.77109e+07	1.3648e+09	2.29597e+07	7.85964e+07	8.60509e+07	9.14432e+09	2.5441e+06	9.81396e+07	1.82422e+08	6.48075e+07	2.84356e+09
M4	60	4	3	1.22542e+09	2.21437e+08	8.49304e+08	2.12736e+08	4.64081e+07	1.184e+09	2.23017e+09	1.39216e+10	3.87314e+08	1.38437e+08	6.19849e+07	2.00501e+07	5.13455e+07	3.67835e+06	1.34819e+08	6.73884e+06	4.68106e+06	1.83251e+06	3.69752e+08	1.32802e+06	6.64454e+07	7.53458e+09	1.40564e+10	6.04381e+06	1.87989e+08	9.01484e+07	5.64798e+06	9.40105e+08	1.60941e+07	2.16866e+07	3.14521e+08	1.46905e+09	1.433e+09	5.32239e+09	3.10971e+06	5.84164e+07	1.36401e+09	2.30386e+07	7.44383e+07	8.76593e+07	8.77783e+09	1.28497e+06	1.00735e+08	2.03855e+08	6.53456e+07	2.93361e+09
M5	120	5	1	1.03725e+09	3.37101e+08	8.59872e+08	2.30696e+08	3.92687e+07	9.79831e+08	1.83525e+09	1.7575e+10	3.29466e+08	1.01882e+08	5.65405e+07	3.51922e+07	1.0109e+08	2.14281e+06	1.55528e+08	6.37537e+06	8.93686e+06	1.13077e+06	1.50841e+08	860457	2.274e+07	6.40197e+09	3.51862e+09	2.46064e+06	1.29325e+08	7.02945e+07	4.65259e+06	9.85256e+08	1.63383e+07	1.46895e+07	2.22117e+08	5.99306e+08	8.79881e+08	6.40511e+09	981211	8.00938e+07	1.31615e+09	1.39632e+07	1.05774e+08	1.65015e+08	7.48486e+09	1.09026e+06	6.49765e+07	3.02414e+08	9.511e+07	4.89035e+09
M5	120	5	2	1.01465e+09	3.31475e+08	8.51855e+08	2.19868e+08	3.95269e+07	1.04942e+09	1.81634e+09	1.74325e+10	3.20879e+08	9.82389e+07	5.65572e+07	3.17296e+07	1.01483e+08	1.92986e+06	1.47879e+08	6.36031e+06	7.77715e+06	1.37257e+06	1.49455e+08	736572	2.37357e+07	6.57502e+09	3.50669e+09	2.31093e+06	1.27063e+08	6.77494e+07	4.70757e+06	9.6841e+08	1.6252e+07	1.54389e+07	2.22909e+08	5.99302e+08	8.97147e+08	6.44429e+09	1.37013e+06	8.26061e+07	1.29459e+09	1.49427e+07	9.9535e+07	1.62004e+08	7.40087e+09	871594	6.40181e+07	2.83888e+08	9.70541e+07	4.74781e+09
M5	120	5	3	1.02985e+09	3.16657e+08	8.37005e+08	2.22371e+08	3.64084e+07	1.0256e+09	1.75083e+09	1.70348e+10	3.25299e+08	9.28374e+07	5.35063e+07	2.72172e+07	9.44664e+07	1.67575e+06	1.42042e+08	6.41652e+06	6.29894e+06	1.07032e+06	1.5221e+08	620732	2.5267e+07	6.51902e+09	3.55674e+09	2.378e+06	1.24226e+08	6.4509e+07	4.52075e+06	9.75644e+08	1.62029e+07	1.74281e+07	2.17048e+08	5.74551e+08	8.68508e+08	6.22036e+09	343110	7.86661e+07	1.33287e+09	1.1945e+07	9.79243e+07	1.61303e+08	7.22323e+09	667597	6.42793e+07	2.97781e+08	9.74312e+07	4.78771e+09
M6	0	6	1	1.83975e+09	1.47654e+08	1.19855e+09	1.97236e+08	1.81767e+08	1.74268e+09	2.86651e+09	7.76249e+09	4.29133e+08	2.14209e+08	8.9235e+07	2.99023e+07	539620	876554	1.44787e+08	2.88322e+06	5.27255e+06	1.07615e+07	1.86851e+09	5.606e+06	3.15758e+08	2.85136e+08	5.01338e+08	3.12629e+06	1.86274e+09	1.15283e+08	1.32676e+06	9.47483e+08	1.91488e+07	2.40636e+08	6.32351e+08	8.40363e+08	2.56066e+09	3.90335e+09	4.2766e+06	5.29523e+07	2.30779e+09	2.22663e+09	6.50552e+07	1.10915e+08	1.13771e+10	5.4275e+06	8.50378e+06	1.99696e+08	3.71373e+07	5.16956e+08
M6	0	6	2	1.81689e+09	1.50397e+08	1.17285e+09	2.01878e+08	1.88097e+08	1.66071e+09	2.86485e+09	7.74275e+09	4.08295e+08	2.10603e+08	7.94593e+07	2.64299e+07	958761	746708	1.43253e+08	3.10053e+06	4.27696e+06	1.08124e+07	1.81226e+09	5.33235e+06	3.28062e+08	4.95395e+08	5.43159e+08	3.08829e+06	1.8923e+09	1.12026e+08	1.45085e+06	9.32885e+08	1.88514e+07	2.37544e+08	6.15271e+08	8.43215e+08	2.56745e+09	3.92124e+09	4.84111e+06	5.58263e+07	2.36816e+09	2.09152e+09	7.05691e+07	1.16693e+08	1.14638e+10	4.59831e+06	8.58446e+06	2.01864e+08	3.68414e+07	5.16235e+08
M6	0	6	3	1.78527e+09	1.43632e+08	1.17018e+09	1.92506e+08	1.83507e+08	1.72561e+09	2.8068e+09	7.64677e+09	4.03637e+08	1.98172e+08	7.64315e+07	2.27326e+07	672458	1.14009e+06	1.33303e+08	2.99893e+06	4.42962e+06	1.06319e+07	1.84168e+09	5.16577e+06	3.39217e+08	7.11234e+08	5.35229e+08	2.70952e+06	1.8657e+09	1.14993e+08	1.46994e+06	9.29572e+08	1.86205e+07	2.4656e+08	6.07388e+08	8.27201e+08	2.47442e+09	3.8795e+09	4.33481e+06	5.13306e+07	2.38345e+09	2.03989e+09	6.41967e+07	1.19316e+08	1.13652e+10	2.95112e+06	8.88384e+06	1.94469e+08	3.82885e+07	4.72672e+08
M7	5	7	1	1.6015e+09	2.02162e+08	1.0233e+09	8.30638e+07	5.22335e+07	1.21349e+09	2.65591e+09	1.16776e+10	3.22956e+08	3.94047e+08	3.18328e+07	4.55224e+07	1.09191e+06	939713	1.95013e+08	1.15124e+07	5.27951e+06	2.88078e+06	1.90253e+09	1.05527e+07	1.26938e+08	4.1281e+09	1.90926e+10	3.66808e+07	4.93248e+08	2.39097e+08	2.52319e+06	8.82956e+08	1.10082e+07	1.64078e+07	1.25343e+08	5.00178e+09	2.0403e+09	3.82312e+09	6.55299e+06	3.30663e+07	1.8221e+09	4.25387e+07	7.82356e+07	2.19123e+08	7.88501e+09	1.43102e+06	9.18829e+07	2.36452e+08	4.56815e+07	1.04153e+09
M7	5	7	2	1.58931e+09	1.9096e+08	1.025e+09	8.10337e+07	4.94993e+07	1.28486e+09	2.61371e+09	1.1503e+10	3.30478e+08	3.83067e+08	3.28569e+07	3.81819e+07	1.19169e+06	1.22183e+06	1.80254e+08	1.1069e+07	4.68212e+06	2.90171e+06	1.81468e+09	1.03571e+07	1.26053e+08	4.07968e+09	1.91876e+10	3.51034e+07	4.79971e+08	2.35522e+08	2.36372e+06	8.88568e+08	1.05224e+07	2.00341e+07	1.26676e+08	4.99053e+09	1.9876e+09	3.78296e+09	6.07148e+06	3.71356e+07	1.86745e+09	3.85431e+07	6.76986e+07	2.18662e+08	7.9526e+09	1.64048e+06	8.89534e+07	2.3254e+08	4.44906e+07	1.04123e+09
M7	5	7	3	1.58259e+09	1.86485e+08	1.02984e+09	7.93482e+07	4.87148e+07	1.30306e+09	2.61379e+09	1.13059e+10	3.28614e+08	3.69632e+08	2.40626e+07	3.29729e+07	1.08268e+06	1.08883e+06	1.81871e+08	1.10919e+07	4.34768e+06	2.81997e+06	1.80836e+09	9.68967e+06	1.2734e+08	3.99048e+09	1.92147e+10	3.5634e+07	4.79603e+08	2.30728e+08	2.15935e+06	8.84003e+08	1.06688e+07	2.11262e+07	1.20828e+08	5.02862e+09	2.00345e+09	3.66752e+09	5.52386e+06	3.47646e+07	1.94609e+09	3.73931e+07	6.47735e+07	2.30519e+08	7.84847e+09	1.59731e+06	9.19025e+07	2.23476e+08	4.402e+07	9.85306e+08
M8	15	8	1	1.49007e+09	2.13077e+08	1.05963e+09	2.25164e+08	4.88533e+07	1.20333e+09	2.4456e+09	1.1897e+10	3.96978e+08	1.65657e+08	7.69319e+07	3.36315e+07	9.88343e+06	1.69442e+06	1.56163e+08	8.85549e+06	3.7615e+06	3.5331e+06	1.58954e+09	5.27628e+06	9.42373e+07	5.64345e+09	2.32709e+10	2.40022e+07	3.81579e+08	1.32848e+08	2.10918e+06	9.14598e+08	2.08378e+07	1.94511e+07	2.99066e+08	4.20724e+09	1.9167e+09	4.251e+09	4.88316e+06	4.10742e+07	1.43679e+09	4.63732e+07	8.16617e+07	9.77658e+07	9.91748e+09	4.94262e+06	1.04564e+08	1.3661e+08	5.86145e+07	1.79025e+09
M8	15	8	2	1.47877e+09	2.04484e+08	1.04939e+09	2.22427e+08	5.02015e+07	1.25878e+09	2.48597e+09	1.20074e+10	3.91521e+08	1.66766e+08	8.20042e+07	2.91875e+07	1.0641e+07	2.1338e+06	1.45402e+08	9.16371e+06	3.70265e+06	3.95922e+06	1.49221e+09	5.40866e+06	9.44612e+07	5.80529e+09	2.31829e+10	2.40138e+07	3.85294e+08	1.29599e+08	2.02301e+06	8.93855e+08	2.10052e+07	2.3523e+07	2.99774e+08	4.11904e+09	1.94184e+09	4.27464e+09	5.54983e+06	4.29481e+07	1.50584e+09	4.8621e+07	8.0678e+07	9.79982e+07	9.1502e+09	5.88341e+06	1.07429e+08	1.28977e+08	5.02591e+07	1.74761e+09
M8	15	8	3	1.43455e+09	2.01132e+08	1.06803e+09	2.12627e+08	4.76715e+07	1.22947e+09	2.42215e+09	1.20702e+10	3.91664e+08	1.5603e+08	5.64735e+07	2.42775e+07	9.80823e+06	2.09653e+06	1.45516e+08	8.9697e+06	3.20548e+06	3.71901e+06	1.51471e+09	4.71252e+06	9.61376e+07	5.75669e+09	2.31099e+10	2.35063e+07	3.66403e+08	1.29788e+08	2.41466e+06	8.99736e+08	1.96824e+07	2.49345e+07	2.96245e+08	4.14852e+09	1.95141e+09	4.28949e+09	4.74028e+06	4.50231e+07	1.502e+09	4.52165e+07	8.12363e+07	9.86112e+07	9.77669e+09	3.28259e+06	1.0532e+08	1.34983e+08	5.0831e+07	1.7799e+09
M9	60	9	1	1.21645e+09	2.44154e+08	9.77538e+08	1.2917e+08	4.16101e+07	1.13743e+09	1.90846e+09	1.56479e+10	4.67075e+08	1.24407e+08	5.36229e+07	2.59777e+07	4.62647e+07	4.16788e+06	1.4834e+08	8.82643e+06	5.98381e+06	1.63427e+06	7.46988e+08	1.50421e+06	5.87376e+07	7.21715e+09	7.20438e+09	5.08123e+06	1.70238e+08	1.0967e+08	6.44313e+06	9.23094e+08	1.91136e+07	1.37535e+07	3.35173e+08	1.18589e+09	1.72584e+09	5.49386e+09	4.29316e+06	5.24958e+07	1.53489e+09	2.90242e+07	1.01695e+08	9.28546e+07	1.00231e+10	7.14261e+06	5.91191e+07	1.46121e+08	6.55736e+07	2.39711e+09
M9	60	9	2	1.19507e+09	2.41598e+08	9.52307e+08	1.16381e+08	3.89497e+07	1.09143e+09	1.88382e+09	1.59372e+10	4.45561e+08	1.15381e+08	5.19167e+07	2.1854e+07	4.56914e+07	4.26672e+06	1.4261e+08	9.1519e+06	5.48676e+06	1.62385e+06	6.96649e+08	1.18757e+06	6.13282e+07	7.52216e+09	7.41635e+09	4.67793e+06	1.59659e+08	1.07061e+08	6.45488e+06	8.97476e+08	1.87264e+07	1.43538e+07	3.34571e+08	1.15462e+09	1.68713e+09	5.37508e+09	4.16824e+06	5.32449e+07	1.56578e+09	2.67646e+07	9.88905e+07	8.88132e+07	9.92458e+09	7.20922e+06	6.19492e+07	1.44571e+08	6.37077e+07	2.3909e+09
M9	60	9	3	1.16982e+09	2.3655e+08	9.42639e+08	1.20902e+08	3.89729e+07	1.12832e+09	1.84783e+09	1.55556e+10	4.39607e+08	1.17271e+08	4.73836e+07	1.90639e+07	4.6499e+07	3.5655e+06	1.37748e+08	8.56429e+06	4.87385e+06	1.55921e+06	7.07138e+08	1.34655e+06	5.90385e+07	7.47164e+09	7.36507e+09	5.07895e+06	1.58197e+08	1.03245e+08	6.55025e+06	9.13108e+08	1.90183e+07	1.43206e+07	3.27661e+08	1.16045e+09	1.64246e+09	5.4082e+09	2.73806e+06	5.04804e+07	1.57829e+09	2.59355e+07	9.7445e+07	8.5959e+07	9.7343e+09	3.70004e+06	6.00496e+07	1.47617e+08	6.69274e+07	2.36466e+09
M10	120	10	1	9.81874e+08	3.22211e+08	8.04843e+08	1.44495e+08	3.44535e+07	1.18217e+09	2.04196e+09	1.58378e+10	2.54577e+08	3.30323e+08	2.62419e+07	5.20013e+07	7.20595e+07	884958	1.61983e+08	1.23034e+07	9.93056e+06	1.58031e+06	2.08659e+08	675746	2.48907e+07	6.83433e+09	2.18175e+09	1.80827e+06	1.33958e+08	6.87661e+07	3.08268e+06	1.06035e+09	1.40722e+07	1.70535e+07	5.79034e+07	4.2235e+08	8.57751e+08	6.8187e+09	1.26142e+06	7.83605e+07	1.48449e+09	3.41171e+07	9.37075e+07	1.9429e+08	6.21235e+09	3.00631e+06	6.90377e+07	1.27881e+08	7.98122e+07	4.21877e+09
M10	120	10	2	9.79676e+08	3.0281e+08	8.06286e+08	1.32759e+08	3.32031e+07	1.20839e+09	1.99945e+09	1.62095e+10	2.65191e+08	3.17005e+08	2.36254e+07	4.5776e+07	7.56911e+07	782204	1.56829e+08	1.19559e+07	8.37869e+06	1.6556e+06	1.96821e+08	751931	2.43783e+07	6.64524e+09	2.22521e+09	1.66463e+06	1.25142e+08	6.68718e+07	3.44292e+06	1.02867e+09	1.32602e+07	1.85871e+07	5.77124e+07	4.19367e+08	8.21178e+08	6.86866e+09	804280	7.40143e+07	1.49047e+09	3.05946e+07	9.48115e+07	1.85412e+08	6.27821e+09	2.69488e+06	6.73784e+07	1.32739e+08	8.63343e+07	4.2571e+09
M10	120	10	3	9.84095e+08	3.02879e+08	8.06214e+08	1.39269e+08	3.20645e+07	1.16166e+09	1.95869e+09	1.59998e+10	2.59063e+08	3.13578e+08	2.34173e+07	3.88585e+07	7.48335e+07	1.05034e+06	1.46139e+08	1.15886e+07	7.97203e+06	1.46796e+06	1.98092e+08	816834	2.47275e+07	7.17571e+09	2.25642e+09	1.71861e+06	1.25991e+08	6.3444e+07	3.3216e+06	1.0652e+09	1.28757e+07	1.8827e+07	5.8821e+07	4.16077e+08	8.12227e+08	6.76241e+09	1.8271e+06	7.53853e+07	1.45114e+09	2.96854e+07	9.01139e+07	1.88835e+08	6.32624e+09	1.06266e+06	6.81113e+07	1.29315e+08	8.29219e+07	4.34235e+09
M11	0	11	1	1.93728e+09	1.94912e+08	1.38922e+09	3.50199e+08	1.60788e+08	2.15926e+09	2.83725e+09	9.79147e+09	3.79023e+08	2.84443e+08	9.86383e+07	4.55935e+07	414078	857576	1.14423e+08	4.81601e+06	3.31594e+06	9.69435e+06	2.019e+09	6.26297e+06	2.66687e+08	1.51171e+08	4.87384e+08	3.31796e+06	2.26016e+09	7.09605e+07	349569	9.90363e+08	1.87404e+07	2.80144e+08	4.74768e+08	1.00751e+09	2.41077e+09	3.50278e+09	4.44735e+06	6.2805e+07	2.56997e+09	2.33949e+09	7.87713e+07	1.16335e+08	1.04149e+10	2.02642e+06	6.64285e+06	4.1964e+08	5.70749e+07	9.11133e+08
M11	0	11	2	1.92044e+09	1.63173e+08	1.37696e+09	3.05109e+08	1.57962e+08	2.21559e+09	2.86096e+09	1.03262e+10	3.71355e+08	2.69927e+08	1.01995e+08	4.20561e+07	430037	640831	1.01852e+08	4.45663e+06	2.65614e+06	9.9232e+06	1.97919e+09	6.16603e+06	3.06918e+08	2.71502e+08	5.14691e+08	3.28284e+06	2.3078e+09	6.70415e+07	414365	9.99051e+08	1.90955e+07	2.75621e+08	4.81967e+08	1.00621e+09	2.13405e+09	3.40946e+09	5.04938e+06	6.34342e+07	2.50615e+09	2.45886e+09	6.99618e+07	1.18073e+08	1.00167e+10	3.57475e+06	6.70173e+06	4.07618e+08	5.53042e+07	8.93586e+08
M11	0	11	3	1.82504e+09	1.4416e+08	1.3299e+09	2.78471e+08	1.5669e+08	2.26631e+09	2.77276e+09	1.01468e+10	3.6794e+08	2.69894e+08	8.69416e+07	3.68694e+07	506519	431375	1.05286e+08	4.92279e+06	2.63894e+06	1.06359e+07	1.87128e+09	5.43948e+06	3.27672e+08	4.29323e+08	5.25965e+08	2.84605e+06	2.27354e+09	6.53665e+07	438984	9.98556e+08	1.83702e+07	2.7909e+08	4.73971e+08	9.97938e+08	2.05282e+09	3.30908e+09	4.73341e+06	6.32399e+07	2.53774e+09	2.27491e+09	7.47622e+07	1.22227e+08	9.70724e+09	3.33934e+06	6.04835e+06	4.1376e+08	5.58049e+07	9.04327e+08
M12	5	12	1	1.60227e+09	3.28788e+08	1.20162e+09	3.46664e+08	5.86865e+07	1.36499e+09	2.58808e+09	1.35345e+10	3.46597e+08	1.82729e+08	6.74105e+07	3.64172e+07	1.32319e+06	1.39489e+06	1.4459e+08	5.71117e+06	3.21533e+06	4.72315e+06	1.84742e+09	9.56109e+06	1.32237e+08	3.19306e+09	2.14946e+10	4.25714e+07	5.57762e+08	1.02568e+08	1.50166e+06	8.89528e+08	1.98022e+07	2.17272e+07	3.55103e+08	6.13745e+09	1.16915e+09	3.78504e+09	5.24932e+06	5.34563e+07	1.69117e+09	4.92824e+07	8.04757e+07	1.55346e+08	8.6499e+09	1.92503e+06	1.10714e+08	4.30027e+06	2.8374e+07	1.03487e+09
M12	5	12	2	1.56873e+09	3.12474e+08	1.17895e+09	3.55438e+08	6.13138e+07	1.34993e+09	2.63016e+09	1.34466e+10	3.33122e+08	1.76291e+08	6.97836e+07	3.23852e+07	1.55775e+06	1.51533e+06	1.45736e+08	5.87832e+06	2.55944e+06	4.99619e+06	1.8019e+09	9.26512e+06	1.36055e+08	3.28668e+09	2.15221e+10	4.25924e+07	5.47776e+08	9.70661e+07	1.37247e+06	9.06348e+08	1.95356e+07	2.42955e+07	3.53655e+08	6.25107e+09	1.18178e+09	3.81669e+09	4.91581e+06	5.36775e+07	1.71544e+09	4.61661e+07	8.25409e+07	1.57821e+08	8.56944e+09	2.01581e+06	1.08633e+08	3.86424e+06	3.0828e+07	1.02442e+09
M12	5	12	3	1.55993e+09	3.07614e+08	1.1776e+09	3.47023e+08	5.60735e+07	1.3253e+09	2.5521e+09	1.36879e+10	3.2973e+08	1.70048e+08	5.81576e+07	2.71534e+07	1.93478e+06	1.1166e+06	1.37458e+08	6.00709e+06	2.14841e+06	4.25099e+06	1.78848e+09	9.4583e+06	1.29321e+08	3.26534e+09	2.1552e+10	3.92358e+07	5.31035e+08	9.82371e+07	1.57892e+06	8.99038e+08	1.91706e+07	2.4996e+07	3.50137e+08	6.02281e+09	1.14164e+09	3.7764e+09	5.07662e+06	5.09264e+07	1.71698e+09	4.35164e+07	8.52681e+07	1.58402e+08	8.46154e+09	1.18975e+06	1.08715e+08	3.66501e+06	2.8299e+07	1.0582e+09
M13	15	13	1	1.44683e+09	1.539e+08	1.13141e+09	2.17949e+08	3.31606e+07	1.3299e+09	2.42278e+09	1.07935e+10	3.83632e+08	1.80063e+08	7.74691e+07	4.11246e+07	9.58853e+06	2.09806e+06	1.15929e+08	5.78699e+06	2.81492e+06	3.64179e+06	1.48725e+09	5.34716e+06	1.04879e+08	5.37531e+09	2.73152e+10	2.70937e+07	3.2661e+08	8.66833e+07	2.52168e+06	9.59451e+08	1.56382e+07	1.7132e+07	2.8103e+08	4.53807e+09	1.62355e+09	3.82063e+09	4.02534e+06	4.28769e+07	1.41102e+09	5.75156e+07	7.97446e+07	8.34795e+07	8.95273e+09	461534	1.37641e+08	5279.4	4.14025e+07	1.84759e+09
M13	15	13	2	1.41244e+09	1.49643e+08	1.15206e+09	2.07393e+08	3.40612e+07	1.33695e+09	2.45768e+09	1.14702e+10	3.99427e+08	1.74527e+08	7.55923e+07	3.706e+07	1.00936e+07	2.23149e+06	1.17518e+08	5.53729e+06	2.26846e+06	4.35724e+06	1.42647e+09	5.26037e+06	1.10389e+08	5.43569e+09	2.71698e+10	2.75339e+07	3.33618e+08	8.28459e+07	2.33334e+06	9.79728e+08	1.58587e+07	1.91395e+07	2.78764e+08	4.54544e+09	1.5947e+09	3.79613e+09	4.77378e+06	4.3033e+07	1.4658e+09	5.80614e+07	7.67171e+07	8.63878e+07	8.47358e+09	1.04119e+06	1.37209e+08	6.77412e+06	4.7934e+07	1.82706e+09
M13	15	13	3	1.45484e+09	1.43391e+08	1.15781e+09	2.12744e+08	3.32938e+07	1.35786e+09	2.43374e+09	1.10636e+10	3.78091e+08	1.6245e+08	7.25294e+07	2.98664e+07	9.98391e+06	1.53348e+06	1.17978e+08	5.52651e+06	2.07123e+06	4.02783e+06	1.35914e+09	5.20422e+06	1.04052e+08	5.30142e+09	2.6444e+10	2.661e+07	3.20877e+08	8.05806e+07	2.38223e+06	9.46623e+08	1.54519e+07	2.20686e+07	2.80062e+08	4.54132e+09	1.56059e+09	3.7591e+09	4.26801e+06	4.25194e+07	1.4797e+09	5.13903e+07	7.17724e+07	8.35303e+07	8.87475e+09	579444	1.35893e+08	5497.05	4.62949e+07	1.80012e+09
M14	60	14	1	1.30138e+09	2.42973e+08	8.39746e+08	3.16218e+08	3.96001e+07	1.25954e+09	2.14462e+09	1.55308e+10	3.7222e+08	1.35808e+08	6.60811e+07	3.11771e+07	7.00348e+07	4.46487e+06	1.15096e+08	6.56143e+06	4.83904e+06	1.79841e+06	6.06706e+08	1.61592e+06	8.44495e+07	7.71212e+09	1.4287e+10	6.68276e+06	1.88874e+08	6.3676e+07	4.26352e+06	9.91662e+08	1.65479e+07	3.67585e+07	3.74294e+08	1.45214e+09	1.17628e+09	4.6411e+09	3.84541e+06	5.2644e+07	1.30853e+09	3.71487e+07	1.04175e+08	8.70006e+07	7.14704e+09	5.69304e+06	9.61228e+07	1.65386e+08	6.7377e+07	3.44662e+09
M14	60	14	2	1.2807e+09	2.44667e+08	8.24351e+08	2.94143e+08	4.03077e+07	1.2817e+09	2.16863e+09	1.52237e+10	3.65125e+08	1.30406e+08	6.83632e+07	2.86258e+07	7.31724e+07	4.2978e+06	1.12548e+08	6.65677e+06	3.98679e+06	1.95217e+06	5.8552e+08	1.64626e+06	8.57104e+07	7.6266e+09	1.41799e+10	6.67323e+06	1.8951e+08	5.97813e+07	4.59694e+06	9.95586e+08	1.67223e+07	3.92034e+07	3.74707e+08	1.42e+09	1.13821e+09	4.66176e+09	3.31074e+06	4.83317e+07	1.36806e+09	3.57848e+07	9.50172e+07	8.79737e+07	7.06218e+09	4.53145e+06	9.43118e+07	1.51916e+08	6.96337e+07	3.40658e+09
M14	60	14	3	1.30575e+09	2.3606e+08	8.13594e+08	2.93396e+08	3.82438e+07	1.26308e+09	2.09348e+09	1.4982e+10	3.71202e+08	1.24205e+08	6.01e+07	2.33285e+07	6.81199e+07	3.53984e+06	1.10281e+08	6.87705e+06	4.04088e+06	1.6662e+06	5.95011e+08	1.71824e+06	9.17477e+07	7.58838e+09	1.42561e+10	6.56828e+06	1.86944e+08	6.25735e+07	4.07506e+06	9.55047e+08	1.68519e+07	4.08949e+07	3.63584e+08	1.42394e+09	1.14763e+09	4.66512e+09	2.3784e+06	5.19372e+07	1.40181e+09	3.23376e+07	9.47248e+07	8.86076e+07	6.83066e+09	3.05767e+06	9.64767e+07	1.54698e+08	6.26381e+07	3.50955e+09
M15	120	15	1	9.36368e+08	2.23411e+08	8.96485e+08	2.54093e+08	3.57082e+07	1.19526e+09	1.98872e+09	1.55599e+10	2.7821e+08	1.23499e+08	4.92771e+07	3.5667e+07	1.11837e+08	1.9142e+06	1.13395e+08	4.89995e+06	8.11905e+06	1.33689e+06	1.02247e+08	521744	3.70327e+07	7.0018e+09	4.5359e+09	2.70542e+06	1.25188e+08	1.80954e+07	3.45673e+06	1.0245e+09	1.43911e+07	5.94802e+07	2.29928e+08	6.18073e+08	8.68647e+08	6.72835e+09	1.40607e+06	9.87758e+07	1.28405e+09	1.42696e+07	9.90802e+07	1.11868e+08	5.36479e+09	2.60628e+06	8.9377e+07	1.33228e+08	7.93835e+07	5.01686e+09
M15	120	15	2	9.01753e+08	1.98273e+08	8.74106e+08	2.38811e+08	3.43222e+07	1.21243e+09	2.043e+09	1.56092e+10	2.65543e+08	1.16004e+08	5.12815e+07	3.16409e+07	1.0515e+08	1.70433e+06	1.13611e+08	5.23556e+06	7.9226e+06	1.31889e+06	9.21311e+07	433805	4.16421e+07	6.99049e+09	4.50026e+09	2.60499e+06	1.18027e+08	1.67364e+07	3.53567e+06	1.03969e+09	1.43851e+07	5.97221e+07	2.29623e+08	6.06383e+08	7.84652e+08	6.82376e+09	2.63792e+06	9.62918e+07	1.29069e+09	1.30974e+07	9.71358e+07	1.17942e+08	5.38729e+09	1.59096e+06	9.16977e+07	1.35755e+08	8.23254e+07	5.05603e+09
M15	120	15	3	9.05444e+08	2.13085e+08	8.71033e+08	2.46675e+08	3.34098e+07	1.19307e+09	1.9375e+09	1.5363e+10	2.66149e+08	1.12654e+08	4.57982e+07	2.65371e+07	1.13484e+08	1.60911e+06	1.05613e+08	4.98905e+06	6.83236e+06	1.33226e+06	9.66355e+07	676282	3.82253e+07	7.0277e+09	4.50142e+09	2.53363e+06	1.20758e+08	1.69878e+07	3.47358e+06	1.05176e+09	1.38948e+07	6.23962e+07	2.25905e+08	5.85728e+08	8.52537e+08	6.84023e+09	2.08845e+06	9.36819e+07	1.2676e+09	1.24963e+07	8.73306e+07	1.13466e+08	5.18623e+09	625328	9.16023e+07	1.23882e+08	7.73216e+07	5.07227e+09
M16	0	16	1	1.82239e+09	4.01505e+08	1.57169e+09	4.91041e+08	1.33186e+08	1.54133e+09	3.28299e+09	1.07398e+10	2.63999e+08	1.93726e+08	8.33469e+07	3.66969e+07	677794	1.68887e+06	1.3009e+08	6.28546e+06	5.19686e+06	1.06705e+07	4.86533e+09	1.05551e+07	2.44112e+08	4.87353e+08	4.48377e+09	1.17913e+07	2.75685e+09	3.22888e+07	619055	9.869e+08	1.76235e+07	1.2845e+08	6.23005e+08	3.53566e+09	1.54869e+09	4.22196e+09	5.84563e+06	6.55931e+07	2.45844e+09	1.26112e+09	7.38791e+07	1.57705e+08	7.67245e+09	4.48846e+06	2.66041e+07	9.11535e+07	2.30579e+07	3.57277e+08
M16	0	16	2	1.82111e+09	3.80213e+08	1.59171e+09	4.62074e+08	1.34488e+08	1.59774e+09	3.33337e+09	1.08269e+10	2.83169e+08	1.87197e+08	8.83316e+07	3.27532e+07	856281	1.58506e+06	1.25268e+08	6.23771e+06	4.69865e+06	1.11202e+07	4.60689e+09	1.00203e+07	2.58949e+08	7.02883e+08	4.5972e+09	1.117e+07	2.68761e+09	2.95568e+07	813767	1.00992e+09	1.7705e+07	1.318e+08	6.22129e+08	3.46641e+09	1.49869e+09	4.36256e+09	5.49316e+06	6.57774e+07	2.48712e+09	1.27826e+09	7.11221e+07	1.62412e+08	7.06111e+09	4.99694e+06	2.66404e+07	9.0127e+07	2.31179e+07	3.40126e+08
M16	0	16	3	1.73309e+09	3.63039e+08	1.53394e+09	4.39143e+08	1.29482e+08	1.59875e+09	3.20725e+09	1.05224e+10	2.51424e+08	1.84064e+08	8.78623e+07	2.87613e+07	1.0404e+06	1.51604e+06	1.23357e+08	6.20596e+06	4.06935e+06	1.06074e+07	4.46207e+09	1.05855e+07	2.51461e+08	9.85233e+08	4.64228e+09	1.05925e+07	2.66581e+09	2.8892e+07	473720	9.65377e+08	1.7453e+07	1.3116e+08	6.11984e+08	3.40148e+09	1.50608e+09	4.13743e+09	5.43104e+06	6.40649e+07	2.48773e+09	1.17698e+09	7.07563e+07	1.6762e+08	6.94525e+09	3.48468e+06	2.65282e+07	8.98493e+07	2.25504e+07	3.34485e+08
M17	5	17	1	1.50211e+09	6.5724e+08	1.13377e+09	3.678e+08	3.40081e+07	1.20593e+09	2.6073e+09	1.39678e+10	3.79255e+08	2.27587e+08	6.19831e+07	4.28518e+07	1.20428e+06	2.21577e+06	1.47893e+08	7.75265e+06	3.29464e+06	5.69444e+06	2.84776e+09	9.47294e+06	1.24567e+08	3.19977e+09	2.25106e+10	2.9171e+07	5.09485e+08	8.7452e+07	1.08946e+06	8.65293e+08	1.33791e+07	1.46656e+07	3.30594e+08	6.01853e+09	1.30085e+09	4.44585e+09	6.49306e+06	5.30855e+07	1.93485e+09	3.00783e+07	8.7332e+07	1.47383e+08	9.26486e+09	710927	9.52578e+07	6.38003e+06	3.73116e+07	8.62616e+08
M17	5	17	2	1.51942e+09	6.47551e+08	1.17579e+09	3.74537e+08	3.27672e+07	1.23812e+09	2.61282e+09	1.39067e+10	3.91542e+08	2.22741e+08	5.64465e+07	3.77393e+07	1.13615e+06	1.98564e+06	1.43383e+08	7.79979e+06	2.73892e+06	5.66105e+06	2.8028e+09	8.77855e+06	1.2967e+08	3.20211e+09	2.23924e+10	2.907e+07	4.9045e+08	8.81691e+07	1.40907e+06	8.42142e+08	1.25312e+07	1.62075e+07	3.30104e+08	5.96794e+09	1.28064e+09	4.50135e+09	5.65635e+06	5.23194e+07	1.97797e+09	2.63537e+07	8.51344e+07	1.52175e+08	9.33441e+09	743339	9.71636e+07	1.23544e+07	3.89672e+07	8.67771e+08
M17	5	17	3	1.47702e+09	6.65519e+08	1.17096e+09	3.65768e+08	3.30815e+07	1.21689e+09	2.57368e+09	1.39669e+10	3.5665e+08	2.09692e+08	5.36873e+07	3.16149e+07	1.05067e+06	1.35819e+06	1.42851e+08	7.93335e+06	2.17714e+06	6.12775e+06	2.68386e+09	9.08231e+06	1.22939e+08	3.15823e+09	2.21977e+10	2.78638e+07	4.8836e+08	8.47524e+07	1.32164e+06	8.48087e+08	1.26192e+07	1.8514e+07	3.26696e+08	6.06215e+09	1.30795e+09	4.51272e+09	5.51753e+06	5.30898e+07	1.92282e+09	2.68741e+07	8.21741e+07	1.51658e+08	8.74494e+09	159124	9.49494e+07	9.60492e+06	3.85456e+07	8.72894e+08
M18	15	18	1	1.49839e+09	1.82193e+08	1.15527e+09	1.73293e+08	3.14803e+07	1.60535e+09	2.40569e+09	1.08268e+10	3.86429e+08	2.12485e+08	7.27865e+07	3.62011e+07	9.25544e+06	2.74968e+06	1.25768e+08	5.76329e+06	3.46432e+06	3.76184e+06	1.64418e+09	5.13271e+06	1.58867e+08	5.47988e+09	2.62927e+10	2.83352e+07	2.94355e+08	4.69502e+07	3.0252e+06	9.7835e+08	1.78384e+07	3.32656e+07	5.35615e+08	4.27793e+09	1.50109e+09	4.33675e+09	7.58858e+06	4.15718e+07	1.73879e+09	5.85159e+07	7.36058e+07	8.002e+07	7.26253e+09	2.94521e+06	1.25177e+08	3.06955e+08	4.70945e+07	1.71736e+09
M18	15	18	2	1.44426e+09	1.75637e+08	1.1528e+09	1.73124e+08	2.66354e+07	1.64537e+09	2.29307e+09	1.07495e+10	3.8373e+08	2.09066e+08	7.03163e+07	2.95215e+07	9.24911e+06	2.60446e+06	1.2769e+08	5.9898e+06	3.18761e+06	3.02121e+06	1.57675e+09	5.31838e+06	1.47337e+08	5.55388e+09	2.59539e+10	2.845e+07	2.8004e+08	4.87414e+07	2.7233e+06	9.31149e+08	1.7828e+07	3.36665e+07	5.2245e+08	4.21176e+09	1.58056e+09	4.21838e+09	5.71594e+06	4.3849e+07	1.77947e+09	4.84722e+07	7.07593e+07	7.7445e+07	7.1769e+09	2.27549e+06	1.2378e+08	3.08238e+08	5.19099e+07	1.73563e+09
M18	15	18	3	1.43249e+09	1.72029e+08	1.18017e+09	1.72657e+08	2.87709e+07	1.57985e+09	2.28976e+09	1.12857e+10	3.7662e+08	1.99448e+08	6.33117e+07	2.57852e+07	9.18177e+06	2.61145e+06	1.22161e+08	6.09126e+06	2.85547e+06	3.70865e+06	1.53719e+09	4.97695e+06	1.53553e+08	5.51232e+09	2.629e+10	2.80497e+07	2.9087e+08	4.65269e+07	3.27786e+06	9.40613e+08	1.69948e+07	3.43047e+07	5.29361e+08	4.27327e+09	1.48178e+09	4.3754e+09	6.47271e+06	4.11746e+07	1.72119e+09	5.37652e+07	7.08243e+07	8.00074e+07	7.26121e+09	1.9792e+06	1.25728e+08	3.05357e+08	4.76662e+07	1.74235e+09
M19	60	19	1	1.25017e+09	1.93636e+08	1.13965e+09	1.98267e+08	2.46544e+07	1.33673e+09	2.49288e+09	1.31637e+10	2.2296e+08	3.50722e+08	3.45655e+07	5.59685e+07	7.06031e+07	3.50954e+06	1.17672e+08	6.41753e+06	8.56513e+06	1.8787e+06	3.72196e+08	1.00862e+06	7.57592e+07	8.33931e+09	2.15531e+10	5.74525e+06	1.75138e+08	2.75502e+07	4.46344e+06	1.02688e+09	1.77296e+07	8.19108e+07	1.47639e+08	1.82564e+09	8.43948e+08	4.5795e+09	2.22435e+06	4.36114e+07	1.47418e+09	4.80979e+07	8.47438e+07	1.34593e+08	5.02263e+09	3.00228e+06	1.16963e+08	1.36689e+08	6.99766e+07	3.65656e+09
M19	60	19	2	1.19509e+09	1.95343e+08	1.07891e+09	1.80445e+08	2.34139e+07	1.42224e+09	2.62109e+09	1.3837e+10	2.14735e+08	3.45587e+08	3.43363e+07	4.82153e+07	6.75315e+07	3.30859e+06	1.1749e+08	6.41841e+06	7.95692e+06	1.74055e+06	3.73445e+08	1.10664e+06	8.12714e+07	8.59703e+09	2.18057e+10	5.73119e+06	1.69089e+08	2.73236e+07	4.07862e+06	9.85789e+08	1.75436e+07	8.92288e+07	1.50275e+08	1.80256e+09	8.62441e+08	4.48079e+09	2.65908e+06	4.45015e+07	1.4562e+09	4.34453e+07	8.22525e+07	1.36099e+08	4.98495e+09	2.26835e+06	1.18557e+08	1.29124e+08	7.09294e+07	3.58577e+09
M19	60	19	3	1.24442e+09	1.89113e+08	1.11402e+09	1.94819e+08	2.33888e+07	1.33982e+09	2.51497e+09	1.36113e+10	2.07745e+08	3.37304e+08	2.68311e+07	4.02124e+07	7.20498e+07	3.28948e+06	1.1559e+08	6.62959e+06	6.10532e+06	1.84527e+06	3.589e+08	971647	8.64605e+07	8.51223e+09	2.15844e+10	5.64276e+06	1.70809e+08	2.72958e+07	4.23677e+06	9.88815e+08	1.71698e+07	8.61336e+07	1.47183e+08	1.78828e+09	8.7653e+08	4.47331e+09	2.75862e+06	4.47571e+07	1.47818e+09	4.30062e+07	8.02601e+07	1.3504e+08	4.89151e+09	1.14337e+06	1.18811e+08	1.33796e+08	7.25037e+07	3.6592e+09
M20	120	20	1	9.4321e+08	1.99422e+08	8.93548e+08	2.30273e+08	2.84109e+07	1.3109e+09	2.06151e+09	1.57528e+10	3.69179e+08	1.26294e+08	5.98689e+07	3.18279e+07	1.14145e+08	2.5925e+06	1.27225e+08	7.13712e+06	8.38843e+06	1.53443e+06	2.95665e+08	565854	5.04315e+07	6.48072e+09	2.06777e+09	2.54523e+06	1.27419e+08	1.27032e+07	4.41361e+06	1.03765e+09	1.46934e+07	7.10116e+07	2.19534e+08	5.09907e+08	1.03465e+09	6.79451e+09	3.24163e+06	9.05085e+07	1.36118e+09	2.28727e+07	1.09544e+08	1.14561e+08	5.29008e+09	4.92343e+06	9.09856e+07	1.31338e+08	8.23972e+07	4.50616e+09
M20	120	20	2	9.37032e+08	1.92353e+08	8.67999e+08	2.2444e+08	2.781e+07	1.30179e+09	2.03107e+09	1.55842e+10	3.46039e+08	1.21545e+08	5.02055e+07	2.73964e+07	1.12654e+08	2.62775e+06	1.29903e+08	7.41227e+06	7.87481e+06	1.64114e+06	2.91531e+08	610231	4.96368e+07	6.61121e+09	2.10401e+09	2.45026e+06	1.229e+08	1.32156e+07	3.42844e+06	1.01876e+09	1.42128e+07	6.93221e+07	2.20034e+08	4.96068e+08	1.04299e+09	6.75972e+09	1.75404e+06	9.17827e+07	1.39038e+09	2.14352e+07	1.03306e+08	1.15469e+08	5.0991e+09	3.31172e+06	9.02558e+07	1.44474e+08	8.31371e+07	4.45534e+09
M20	120	20	3	9.35597e+08	1.76661e+08	8.66686e+08	2.17507e+08	2.7149e+07	1.31183e+09	1.98117e+09	1.58982e+10	3.31807e+08	1.13898e+08	3.60153e+07	2.37082e+07	1.18053e+08	2.29221e+06	1.2422e+08	7.13129e+06	6.34236e+06	1.67733e+06	2.78731e+08	454688	5.23747e+07	6.45096e+09	2.09961e+09	2.42334e+06	1.21211e+08	1.16161e+07	4.11239e+06	1.02973e+09	1.42036e+07	7.42143e+07	2.16329e+08	4.87471e+08	9.93399e+08	6.58859e+09	2.69732e+06	9.05517e+07	1.39661e+09	2.05292e+07	1.00307e+08	1.12804e+08	5.11719e+09	2.19375e+06	9.30812e+07	1.49806e+08	8.71337e+07	4.55858e+09
[truncated: 219 more columns]

## Sheet: Mouse_TIC-normalised_Means
Mouse_Number	timepoint_min	biological_replicate	valine-d8	1-methylhistamine	1-methylhistidine	1-methylnicotinamide	2/3-phosphoglycerate	2-hydroxyglutarate	3-methylhistidine	4-aminobutyrate	4-guanidinobutanoate	4-hydroxyphenyllactate	4-hydroxyproline	4-imidazolone-5-propionate	4-pyridoxate	5-aminoimidazole ribotide	5-aminopentanoate	5-hydroxyindoleacetate	5-hydroxytryptophan	6-phosphogluconate	acetylcholine	acetyl-CoA	aconitate	adenine	adenosine	adenylosuccinate	ADP	ADP-ribose	AICAR	alanine	allantoin	alpha-ketoglutarate	aminoadipate	AMP	anserine	arginine	argininosuccinate	asparagine	aspartate	ATP	beta-alanine	beta-citrylglutamate	betaine	biliverdin	biotin	c12:0	c14:0	c16:0	c16:1
M1	0	1	2.02753e+09	1.42858e+08	1.32569e+09	2.59833e+08	1.62505e+08	1.66374e+09	3.02491e+09	9.89251e+09	3.8396e+08	1.84522e+08	1.08593e+08	3.43746e+07	747239	802825	1.35692e+08	5.84039e+06	2.71896e+06	9.92626e+06	2.6094e+09	6.34431e+06	2.7961e+08	4.1008e+08	1.12277e+09	4.31342e+06	2.19871e+09	1.7957e+08	404517	9.58919e+08	1.84771e+07	1.06393e+08	4.87943e+08	2.4261e+09	2.49444e+09	4.14896e+09	3.8374e+06	5.05406e+07	2.19681e+09	1.1307e+09	7.52835e+07	1.40102e+08	9.10457e+09	3.43145e+06	8.79752e+06	1.79717e+08	2.83705e+07	4.7278e+08	5.35104e+07
M10	120	10	9.81882e+08	3.093e+08	8.05781e+08	1.38841e+08	3.32404e+07	1.18408e+09	2.00003e+09	1.60157e+10	2.59611e+08	3.20302e+08	2.44282e+07	4.55453e+07	7.41947e+07	905834	1.54984e+08	1.19493e+07	8.76042e+06	1.56796e+06	2.0119e+08	748170	2.46655e+07	6.88509e+09	2.22113e+09	1.7305e+06	1.28364e+08	6.63606e+07	3.2824e+06	1.05141e+09	1.34027e+07	1.81558e+07	5.81456e+07	4.19265e+08	8.30385e+08	6.81659e+09	1.2976e+06	7.592e+07	1.47537e+09	3.14657e+07	9.28776e+07	1.89512e+08	6.27227e+09	2.25462e+06	6.81758e+07	1.29978e+08	8.30228e+07	4.27274e+09	3.07368e+08
M11	0	11	1.89425e+09	1.67415e+08	1.36536e+09	3.11259e+08	1.5848e+08	2.21372e+09	2.82365e+09	1.00881e+10	3.72773e+08	2.74755e+08	9.58582e+07	4.15064e+07	450211	643261	1.07187e+08	4.73181e+06	2.87034e+06	1.00845e+07	1.95649e+09	5.95616e+06	3.00426e+08	2.83999e+08	5.09346e+08	3.14895e+06	2.2805e+09	6.77895e+07	400973	9.9599e+08	1.87354e+07	2.78285e+08	4.76902e+08	1.00389e+09	2.19921e+09	3.40711e+09	4.74338e+06	6.31597e+07	2.53795e+09	2.35775e+09	7.44984e+07	1.18878e+08	1.00463e+10	2.98017e+06	6.46431e+06	4.13672e+08	5.60613e+07	9.03015e+08	8.51465e+07
M12	5	12	1.57698e+09	3.16292e+08	1.18605e+09	3.49708e+08	5.86913e+07	1.34674e+09	2.59011e+09	1.35563e+10	3.36483e+08	1.76356e+08	6.51172e+07	3.19853e+07	1.60524e+06	1.34227e+06	1.42594e+08	5.86552e+06	2.64106e+06	4.65678e+06	1.8126e+09	9.42817e+06	1.32538e+08	3.24836e+09	2.15229e+10	4.14665e+07	5.45524e+08	9.92903e+07	1.48435e+06	8.98305e+08	1.95028e+07	2.36729e+07	3.52965e+08	6.13711e+09	1.16419e+09	3.79271e+09	5.08058e+06	5.26868e+07	1.70786e+09	4.63217e+07	8.27616e+07	1.5719e+08	8.56029e+09	1.7102e+06	1.09354e+08	3.94317e+06	2.9167e+07	1.03916e+09	7.52736e+07
M13	15	13	1.43804e+09	1.48978e+08	1.14709e+09	2.12695e+08	3.35052e+07	1.34157e+09	2.43807e+09	1.11091e+10	3.8705e+08	1.72347e+08	7.51969e+07	3.6017e+07	9.88868e+06	1.95434e+06	1.17142e+08	5.61693e+06	2.38487e+06	4.00895e+06	1.42429e+09	5.27058e+06	1.0644e+08	5.37081e+09	2.69763e+10	2.70792e+07	3.27035e+08	8.337e+07	2.41241e+06	9.61934e+08	1.56496e+07	1.94467e+07	2.79952e+08	4.54161e+09	1.59294e+09	3.79195e+09	4.35571e+06	4.28098e+07	1.45217e+09	5.56557e+07	7.6078e+07	8.44659e+07	8.76702e+09	694056	1.36914e+08	2.26163e+06	4.52105e+07	1.82493e+09	1.24867e+08
M14	60	14	1.29594e+09	2.41234e+08	8.25897e+08	3.01252e+08	3.93839e+07	1.26811e+09	2.13558e+09	1.52455e+10	3.69516e+08	1.3014e+08	6.48481e+07	2.77105e+07	7.04424e+07	4.10084e+06	1.12641e+08	6.69842e+06	4.28891e+06	1.80559e+06	5.95746e+08	1.66014e+06	8.73025e+07	7.64237e+09	1.4241e+10	6.64142e+06	1.88443e+08	6.20103e+07	4.31184e+06	9.80765e+08	1.67074e+07	3.89523e+07	3.70861e+08	1.43202e+09	1.15404e+09	4.65599e+09	3.17818e+06	5.0971e+07	1.35947e+09	3.50904e+07	9.79725e+07	8.78606e+07	7.01329e+09	4.42739e+06	9.56371e+07	1.57333e+08	6.65496e+07	3.45425e+09	2.53998e+08
M15	120	15	9.14522e+08	2.1159e+08	8.80541e+08	2.46526e+08	3.44801e+07	1.20025e+09	1.98974e+09	1.55107e+10	2.69967e+08	1.17386e+08	4.87856e+07	3.12817e+07	1.10157e+08	1.74255e+06	1.10873e+08	5.04152e+06	7.62467e+06	1.32935e+06	9.70044e+07	543944	3.89667e+07	7.00666e+09	4.51253e+09	2.61468e+06	1.21325e+08	1.72732e+07	3.48866e+06	1.03865e+09	1.42237e+07	6.05329e+07	2.28485e+08	6.03395e+08	8.35279e+08	6.79745e+09	2.04415e+06	9.62498e+07	1.28078e+09	1.32877e+07	9.45155e+07	1.14426e+08	5.31277e+09	1.60752e+06	9.08923e+07	1.30955e+08	7.96768e+07	5.04838e+09	3.20188e+08
M16	0	16	1.7922e+09	3.81585e+08	1.56578e+09	4.64086e+08	1.32385e+08	1.57927e+09	3.27454e+09	1.06964e+10	2.66197e+08	1.88329e+08	8.65136e+07	3.27371e+07	858157	1.59666e+06	1.26239e+08	6.24305e+06	4.65495e+06	1.07993e+07	4.64476e+09	1.0387e+07	2.51507e+08	7.25156e+08	4.57442e+09	1.11846e+07	2.70342e+09	3.02458e+07	635514	9.87397e+08	1.75938e+07	1.3047e+08	6.19039e+08	3.46785e+09	1.51782e+09	4.24065e+09	5.58994e+06	6.51452e+07	2.47776e+09	1.23879e+09	7.19192e+07	1.62579e+08	7.22627e+09	4.32336e+06	2.65909e+07	9.03766e+07	2.29087e+07	3.43963e+08	3.5132e+07
M17	5	17	1.49952e+09	6.5677e+08	1.16017e+09	3.69368e+08	3.32856e+07	1.22031e+09	2.59794e+09	1.39471e+10	3.75816e+08	2.20007e+08	5.73723e+07	3.7402e+07	1.13037e+06	1.8532e+06	1.44709e+08	7.8286e+06	2.7369e+06	5.82775e+06	2.77814e+09	9.11127e+06	1.25725e+08	3.1867e+09	2.23669e+10	2.87016e+07	4.96098e+08	8.67912e+07	1.27339e+06	8.51841e+08	1.28432e+07	1.64624e+07	3.29131e+08	6.01621e+09	1.29648e+09	4.48664e+09	5.88898e+06	5.28315e+07	1.94521e+09	2.77687e+07	8.48802e+07	1.50405e+08	9.11474e+09	537797	9.57903e+07	9.44645e+06	3.82748e+07	8.67761e+08	5.34443e+07
M18	15	18	1.45838e+09	1.7662e+08	1.16275e+09	1.73025e+08	2.89622e+07	1.61019e+09	2.3295e+09	1.0954e+10	3.8226e+08	2.07e+08	6.88048e+07	3.05026e+07	9.22877e+06	2.6552e+06	1.25206e+08	5.94812e+06	3.16914e+06	3.49724e+06	1.58604e+09	5.14268e+06	1.53253e+08	5.51536e+09	2.61789e+10	2.82783e+07	2.88422e+08	4.74062e+07	3.00879e+06	9.50037e+08	1.75537e+07	3.37456e+07	5.29142e+08	4.25432e+09	1.52114e+09	4.31018e+09	6.59241e+06	4.21985e+07	1.74648e+09	5.35844e+07	7.17298e+07	7.91575e+07	7.23355e+09	2.39996e+06	1.24895e+08	3.0685e+08	4.88902e+07	1.73178e+09	1.3237e+08
M19	60	19	1.22989e+09	1.92697e+08	1.11086e+09	1.91177e+08	2.3819e+07	1.36627e+09	2.54298e+09	1.35373e+10	2.15147e+08	3.44538e+08	3.19109e+07	4.81321e+07	7.00615e+07	3.3692e+06	1.16917e+08	6.48851e+06	7.54246e+06	1.82151e+06	3.6818e+08	1.02897e+06	8.11637e+07	8.48286e+09	2.16477e+10	5.7064e+06	1.71679e+08	2.73899e+07	4.25961e+06	1.0005e+09	1.7481e+07	8.57577e+07	1.48366e+08	1.80549e+09	8.60973e+08	4.5112e+09	2.54735e+06	4.429e+07	1.46952e+09	4.48498e+07	8.24188e+07	1.35244e+08	4.96636e+09	2.138e+06	1.1811e+08	1.33203e+08	7.11366e+07	3.63385e+09	2.942e+08
M2	5	2	1.59478e+09	2.9024e+08	1.40571e+09	2.32255e+08	1.04844e+08	1.6031e+09	2.58723e+09	1.12776e+10	3.18504e+08	1.58216e+08	9.21112e+07	3.60418e+07	1.70031e+06	1.34731e+06	1.17011e+08	4.16975e+06	2.46262e+06	6.19696e+06	1.60157e+09	5.67803e+06	1.63266e+08	3.70423e+09	2.6064e+10	3.40693e+07	5.78803e+08	8.64883e+07	1.64655e+06	9.47305e+08	1.6441e+07	2.37039e+07	4.80735e+08	5.62423e+09	1.35806e+09	4.39235e+09	6.3854e+06	4.71716e+07	2.04013e+09	7.35154e+07	7.46991e+07	5.97641e+07	8.41792e+09	1.1287e+06	1.17021e+08	1.80912e+08	4.21664e+07	1.11626e+09	8.60121e+07
M20	120	20	9.38613e+08	1.89479e+08	8.76077e+08	2.24073e+08	2.779e+07	1.30817e+09	2.02458e+09	1.57451e+10	3.49008e+08	1.20579e+08	4.86966e+07	2.76441e+07	1.14951e+08	2.50416e+06	1.27116e+08	7.2269e+06	7.5352e+06	1.61764e+06	2.88642e+08	543591	5.08143e+07	6.5143e+09	2.09047e+09	2.47294e+06	1.23843e+08	1.25116e+07	3.98482e+06	1.02871e+09	1.43699e+07	7.1516e+07	2.18632e+08	4.97816e+08	1.02368e+09	6.71427e+09	2.56433e+06	9.09477e+07	1.38272e+09	2.16123e+07	1.04386e+08	1.14278e+08	5.16879e+09	3.4763e+06	9.14409e+07	1.41873e+08	8.42227e+07	4.50669e+09	3.44772e+08
M3	15	3	1.47824e+09	3.15201e+08	9.66065e+08	1.60289e+08	5.14915e+07	1.29283e+09	2.6212e+09	1.16621e+10	2.24054e+08	4.14634e+08	4.28262e+07	4.39722e+07	9.52662e+06	1.86255e+06	1.8847e+08	7.01114e+06	4.06009e+06	3.44169e+06	1.20459e+09	3.89925e+06	9.57111e+07	5.51606e+09	2.61914e+10	1.84567e+07	3.17423e+08	1.89498e+08	2.74234e+06	9.4397e+08	1.28013e+07	1.78436e+07	1.11674e+08	4.20585e+09	8.89228e+08	4.38299e+09	4.09988e+06	3.82662e+07	1.52074e+09	3.21196e+07	6.9073e+07	1.60665e+08	7.19245e+09	2.4947e+06	1.24968e+08	9.64235e+06	4.52819e+07	1.84671e+09	1.60172e+08
M4	60	4	1.23423e+09	2.25902e+08	8.41665e+08	2.2198e+08	4.68132e+07	1.1588e+09	2.24359e+09	1.37154e+10	3.98123e+08	1.45412e+08	6.29605e+07	2.32786e+07	5.30342e+07	4.03672e+06	1.37763e+08	6.46189e+06	5.14515e+06	1.89942e+06	3.70668e+08	1.46576e+06	6.66422e+07	7.47808e+09	1.39389e+10	5.99109e+06	1.92984e+08	9.30795e+07	5.50839e+06	9.4521e+08	1.65067e+07	2.1199e+07	3.1148e+08	1.44171e+09	1.4361e+09	5.33465e+09	4.18381e+06	5.79467e+07	1.36859e+09	2.37568e+07	7.77088e+07	8.72813e+07	9.06794e+09	3.10526e+06	9.83209e+07	1.96344e+08	6.71754e+07	2.88765e+09	2.50954e+08
M5	120	5	1.02725e+09	3.28411e+08	8.49578e+08	2.24312e+08	3.84013e+07	1.01828e+09	1.8008e+09	1.73474e+10	3.25215e+08	9.76527e+07	5.55346e+07	3.13797e+07	9.90131e+07	1.91614e+06	1.48483e+08	6.38407e+06	7.67098e+06	1.19122e+06	1.50835e+08	739253	2.39142e+07	6.49867e+09	3.52735e+09	2.38319e+06	1.26871e+08	6.75176e+07	4.62697e+06	9.76437e+08	1.62644e+07	1.58522e+07	2.20692e+08	5.91053e+08	8.81845e+08	6.35659e+09	898152	8.04553e+07	1.31454e+09	1.3617e+07	1.01078e+08	1.62774e+08	7.36965e+09	876485	6.44246e+07	2.94694e+08	9.65318e+07	4.80862e+09	3.29705e+08
M6	0	6	1.81397e+09	1.47228e+08	1.18053e+09	1.97206e+08	1.84457e+08	1.70967e+09	2.84606e+09	7.71734e+09	4.13688e+08	2.07662e+08	8.17086e+07	2.63549e+07	723613	921117	1.40447e+08	2.99423e+06	4.65971e+06	1.07353e+07	1.84082e+09	5.36804e+06	3.27679e+08	4.97255e+08	5.26576e+08	2.9747e+06	1.87358e+09	1.14101e+08	1.41585e+06	9.36647e+08	1.88735e+07	2.4158e+08	6.18337e+08	8.36926e+08	2.53418e+09	3.90136e+09	4.48417e+06	5.33697e+07	2.35313e+09	2.11935e+09	6.6607e+07	1.15641e+08	1.1402e+10	4.32564e+06	8.65736e+06	1.98676e+08	3.74224e+07	5.01954e+08	6.72834e+07
M7	5	7	1.59113e+09	1.93202e+08	1.02605e+09	8.11486e+07	5.01492e+07	1.26714e+09	2.6278e+09	1.14955e+10	3.27349e+08	3.82249e+08	2.95841e+07	3.88924e+07	1.12209e+06	1.08346e+06	1.85713e+08	1.12244e+07	4.76977e+06	2.86748e+06	1.84186e+09	1.01998e+07	1.26777e+08	4.06609e+09	1.9165e+10	3.5806e+07	4.84274e+08	2.35116e+08	2.34876e+06	8.85175e+08	1.07331e+07	1.91894e+07	1.24282e+08	5.00698e+09	2.01045e+09	3.75787e+09	6.04944e+06	3.49888e+07	1.87854e+09	3.94916e+07	7.02359e+07	2.22768e+08	7.89536e+09	1.55627e+06	9.09129e+07	2.30823e+08	4.47307e+07	1.02269e+09	8.23024e+07
M8	15	8	1.4678e+09	2.06231e+08	1.05902e+09	2.20073e+08	4.89088e+07	1.23053e+09	2.45124e+09	1.19915e+10	3.93387e+08	1.62818e+08	7.18032e+07	2.90322e+07	1.01109e+07	1.97492e+06	1.49027e+08	8.9963e+06	3.55654e+06	3.73711e+06	1.53216e+09	5.13249e+06	9.49454e+07	5.73514e+09	2.31879e+10	2.38408e+07	3.77759e+08	1.30745e+08	2.18228e+06	9.02729e+08	2.05085e+07	2.26362e+07	2.98362e+08	4.15827e+09	1.93665e+09	4.27171e+09	5.05776e+06	4.30151e+07	1.48154e+09	4.67369e+07	8.1192e+07	9.81251e+07	9.61479e+09	4.70288e+06	1.05771e+08	1.33523e+08	5.32348e+07	1.77259e+09	1.33964e+08
M9	60	9	1.19378e+09	2.40767e+08	9.57495e+08	1.22151e+08	3.98442e+07	1.11906e+09	1.88004e+09	1.57136e+10	4.50747e+08	1.1902e+08	5.09744e+07	2.22985e+07	4.61517e+07	4.00003e+06	1.42899e+08	8.84754e+06	5.44814e+06	1.60578e+06	7.16925e+08	1.34611e+06	5.97014e+07	7.40365e+09	7.3286e+09	4.94604e+06	1.62698e+08	1.06659e+08	6.48275e+06	9.11226e+08	1.89528e+07	1.41426e+07	3.32469e+08	1.16698e+09	1.68514e+09	5.42571e+09	3.73315e+06	5.20737e+07	1.55965e+09	2.72415e+07	9.93434e+07	8.92089e+07	9.894e+09	6.01729e+06	6.03726e+07	1.46103e+08	6.54029e+07	2.38422e+09	2.34276e+08
[truncated: 218 more columns]

## Sheet: Mouse_TotalPools_DMA_5minv0min
Metabolite	Log2FC	p.val	p.adj	Pathway
uridine	3.92139	4.47791e-07	0.000118217	pyrimidine metabolism
adenosine	3.72638	5.13025e-05	0.00204398	purine metabolism
biotin	3.03177	3.24497e-05	0.00204398	No_pathway_assigned
carnitine C4-OH	1.67143	7.74234e-05	0.00204398	Carnitine metabolism
choline	1.30675	5.96789e-05	0.00204398	No_pathway_assigned
citrate	-0.70325	6.21635e-05	0.00204398	NA
cytidine	2.96425	3.30865e-05	0.00204398	pyrimidine metabolism
cytosine	2.90886	3.83946e-05	0.00204398	pyrimidine metabolism
GMP	2.7809	7.34083e-05	0.00204398	nucleotides
succinate	1.46409	4.83504e-05	0.00204398	TCA cycle
c22:4	2.23443	0.000109508	0.00240917	Fatty acid metabolism
xanthine	1.58332	0.000103457	0.00240917	purine metabolism
adenine	2.8899	0.000133335	0.00264788	purine metabolism
riboflavin	2.19516	0.000140418	0.00264788	No_pathway_assigned
adenylosuccinate	2.69532	0.000161089	0.00283517	purine metabolism
glycerol	3.41448	0.000216457	0.0031747	No_pathway_assigned
O-succinylhomoserine	1.63533	0.00020728	0.0031747	amino acid and conjugate
xanthosine	1.82596	0.00019569	0.0031747	purine metabolism
glycerol 3-phosphate	1.70834	0.00032162	0.00446883	glycolysis and PPP
uracil	1.15684	0.00034928	0.0046105	pyrimidine metabolism
IMP	2.77495	0.000386836	0.00486308	nucleotides
creatine	-0.222086	0.000418914	0.00502697	amino acid and conjugate
dTMP	1.9609	0.000478015	0.00548678	nucleotides
c22:5	1.41263	0.000536126	0.00578092	Fatty acid metabolism
guanine	4.12404	0.000547435	0.00578092	purine metabolism
aconitate	-1.0801	0.000577654	0.00586541	No_pathway_assigned
c18:0	1.26863	0.000661233	0.00623448	Fatty acid metabolism
cysteinylglycine	-0.471428	0.00063967	0.00623448	No_pathway_assigned
UDP-glucose	-0.660282	0.000790454	0.00719586	nucleotides
lactate	1.33223	0.000839167	0.00738467	glycolysis and PPP
hypoxanthine	3.25856	0.000938926	0.00799601	purine metabolism
citicoline	1.35295	0.000988533	0.00815539	nucleotides
NADP	-0.671159	0.00107114	0.00856916	No_pathway_assigned
cyclic GMP	1.46927	0.00113414	0.00880626	No_pathway_assigned
biliverdin	-1.61025	0.00124545	0.00913327	No_pathway_assigned
guanosine	4.49241	0.00122835	0.00913327	purine metabolism
c18:1	1.63085	0.0014979	0.00970821	Fatty acid metabolism
carnitine C18	1.75756	0.00148736	0.00970821	Carnitine metabolism
carnitine C6	1.06252	0.00153336	0.00970821	Carnitine metabolism
N-acetylmethionine	1.29678	0.00154449	0.00970821	amino acid and conjugate
S-adenosylhomocysteine	1.82513	0.00147317	0.00970821	amino acid and conjugate
UDP-GlcNac	-0.528284	0.0014979	0.00970821	No_pathway_assigned
c20:2	1.51454	0.0016556	0.0101646	Fatty acid metabolism
ADP	-2.10529	0.00179958	0.0105575	nucleotides
pyridoxal	1.18631	0.00178011	0.0105575	No_pathway_assigned
malate	-0.819012	0.00188645	0.0108266	TCA cycle
deoxycytidine	0.660576	0.00200384	0.0112556	pyrimidine metabolism
c22:6	1.76974	0.00210488	0.0115768	Fatty acid metabolism
carnitine C18:1	0.804006	0.00220424	0.0118759	Carnitine metabolism
fumarate	-0.814844	0.00227966	0.0120366	TCA cycle
2/3-phosphoglycerate	-1.36883	0.00273721	0.0138966	No_pathway_assigned
threonine	-0.349699	0.00268981	0.0138966	amino acid and conjugate
aspartate	-0.337237	0.0029152	0.014521	No_pathway_assigned
6-phosphogluconate	-1.08759	0.00340015	0.0149607	No_pathway_assigned
c20:4	3.34201	0.00312739	0.0149607	Fatty acid metabolism
CDP	-5.10236	0.00329118	0.0149607	No_pathway_assigned
creatinine	-0.31876	0.00337047	0.0149607	No_pathway_assigned
deoxyadenosine	3.13734	0.00318328	0.0149607	purine metabolism
glutamate	-0.469811	0.003373	0.0149607	amino acid and conjugate
N6-acetyllysine	-0.478027	0.00316565	0.0149607	amino acid and conjugate
c20:3	1.76674	0.00350926	0.0151167	Fatty acid metabolism
glutathione reduced	-0.327613	0.00355014	0.0151167	redox homeostasis
phosphoenolpyruvate	-1.68888	0.00360932	0.0151248	glycolysis and PPP
succinyladenosine	0.683769	0.00411128	0.016959	purine metabolism
sedoheptulose 7-phosphate	-0.728395	0.00436188	0.0176848	glycolysis and PPP
UDP	-3.14551	0.00442121	0.0176848	nucleotides
carnitine C4	1.06932	0.00455895	0.0179636	Carnitine metabolism
carnitine C3	0.829823	0.00475242	0.0184506	Carnitine metabolism
Coenzyme A	-0.447617	0.00491787	0.0188162	No_pathway_assigned
AMP	1.55863	0.00513502	0.0193664	nucleotides
NADH	1.49578	0.00555869	0.0206689	redox homeostasis
inosine	4.9612	0.00566891	0.020786	purine metabolism
formiminoglutamate	-0.298298	0.00671217	0.0242742	No_pathway_assigned
c20:1	1.1866	0.00715029	0.0255091	Fatty acid metabolism
phosphocreatine	-6.37158	0.0073615	0.0259125	No_pathway_assigned
xanthosine monophosphate	1.47825	0.00820412	0.0284985	nucleotides
FAD	-0.319354	0.011882	0.0407383	redox homeostasis
4-pyridoxate	0.99989	0.0121053	0.0409717	No_pathway_assigned
ATP	-5.19352	0.0124643	0.0410777	nucleotides
hexosamine phosphate	-0.827239	0.0126034	0.0410777	NA
UDP-glucuronate	-0.681727	0.0124279	0.0410777	nucleotides
N-acetylaspartate	-0.256502	0.0143793	0.0462944	amino acid and conjugate
NAD	-0.435716	0.0150826	0.0479736	redox homeostasis
dipalmitoylphosphatidylcholine	-0.770482	0.0159311	0.04948	No_pathway_assigned
UTP	-6.82383	0.0157882	0.04948	No_pathway_assigned
dihydroorotate	0.689962	0.0163077	0.0500609	pyrimidine metabolism
indole-3-pyruvate	-1.1628	0.0172055	0.0516165	No_pathway_assigned
N-acetylhexosamine	0.553531	0.0172046	0.0516165	No_pathway_assigned
GTP	-2.9594	0.0184232	0.0546487	No_pathway_assigned
sphingomyelin	-0.917488	0.0191402	0.0561445	No_pathway_assigned
4-aminobutyrate	0.388993	0.0202494	0.0574822	No_pathway_assigned
GDP-fucose	-0.33478	0.0201702	0.0574822	NA
nicotinamide riboside	0.355054	0.0201811	0.0574822	No_pathway_assigned
deoxyuridine	-0.400071	0.0210839	0.0592143	pyrimidine metabolism
carnitine C8	0.694422	0.0241737	0.0667761	Carnitine metabolism
CTP	-9.83347	0.0242822	0.0667761	No_pathway_assigned
c16:0	0.864779	0.0249082	0.0677913	Fatty acid metabolism
alanine	-0.11465	0.0252117	0.0679173	No_pathway_assigned
S-methylcysteine	-0.430998	0.0257499	0.0686663	amino acid and conjugate
AICAR	1.24111	0.0269984	0.0712758	purine metabolism
alpha-ketoglutarate	-3.1881	0.0273897	0.0715929	TCA cycle
hexose phosphates	-0.579765	0.0288206	0.0745944	No_pathway_assigned
cyclic ADP-ribose	-0.381066	0.0304659	0.0773365	nucleotides
GDP-glucose	-0.451243	0.0303305	0.0773365	NA
3-methylhistidine	-0.202311	0.0324822	0.0816694	amino acid and conjugate
GDP	-0.931456	0.0330602	0.0823385	nucleotides
erythritol	-0.342782	0.0367226	0.0906052	No_pathway_assigned
urate	1.1195	0.0388318	0.0949222	purine metabolism
methionine sulfoxide	-0.40914	0.0399954	0.0968695	amino acid and conjugate
argininosuccinate	0.327226	0.0431703	0.103609	amino acid and conjugate
aminoadipate	-0.774821	0.0449965	0.107019	amino acid and conjugate
glycylglycine	0.457361	0.0461224	0.108717	No_pathway_assigned
histidinol	-0.312906	0.048193	0.112592	No_pathway_assigned
carnitine C16	0.326678	0.0492022	0.113942	Carnitine metabolism
2-hydroxyglutarate	-0.398358	0.0497518	0.114213	No_pathway_assigned
carnitine C2	0.283807	0.0519243	0.118173	Carnitine metabolism
anserine	-0.585272	0.0538735	0.121041	amino acid and conjugate
pipecolate	-0.516858	0.0541015	0.121041	No_pathway_assigned
histamine	-1.68557	0.0555097	0.122121	No_pathway_assigned
S-allylcysteine	0.588113	0.0550948	0.122121	No_pathway_assigned
carnitine	-0.293647	0.0567681	0.123858	Carnitine metabolism
UMP	0.911612	0.0636051	0.137637	nucleotides
gamma-glutamylglutamate	0.912374	0.0661015	0.141876	No_pathway_assigned
homoserine	-0.397223	0.0693722	0.147696	amino acid and conjugate
pentose phosphates	-0.232884	0.0751609	0.15874	No_pathway_assigned
Indole-3-propionate	-0.883901	0.0802522	0.165586	No_pathway_assigned
N-acetylalanine	-0.295705	0.0802844	0.165586	No_pathway_assigned
N-acetylserine	-0.207996	0.0791982	0.165586	amino acid and conjugate
4-hydroxyproline	-0.609938	0.082422	0.168678	No_pathway_assigned
carnitine C4-DC	-0.518377	0.0842578	0.171108	Carnitine metabolism
serine	-0.357644	0.0872287	0.175789	amino acid and conjugate
asparagine	-0.307197	0.0912809	0.182562	amino acid and conjugate
pyridoxine	0.557859	0.0924605	0.183531	No_pathway_assigned
methionine	-0.236377	0.0986004	0.194258	amino acid and conjugate
c18:3	-0.852823	0.111143	0.214173	Fatty acid metabolism
gamma-glutamylglutamine	1.18094	0.110285	0.214173	No_pathway_assigned
histidine	-0.336474	0.110595	0.214173	amino acid and conjugate
ornithine	0.249386	0.115562	0.221076	No_pathway_assigned
nicotinamide mononucleotide	-0.111436	0.119395	0.225807	No_pathway_assigned
orotate	0.363167	0.119746	0.225807	pyrimidine metabolism
mevalonate 5-pyrophosphate	-0.22245	0.123482	0.2312	No_pathway_assigned
N,N-dimethylarginine	0.439504	0.129607	0.240959	NA
carnitine C14:1	-0.355946	0.141845	0.261868	Carnitine metabolism
thiamine monophosphate	0.487006	0.145226	0.266249	No_pathway_assigned
N-acetylthreonine	-0.16517	0.152978	0.276617	No_pathway_assigned
purine	1.80686	0.152261	0.276617	No_pathway_assigned
taurine	-0.2874	0.1631	0.292914	amino acid and conjugate
allantoin	-0.307894	0.164915	0.294173	No_pathway_assigned
5-aminoimidazole ribotide	0.505264	0.17045	0.302005	No_pathway_assigned
proline	-0.137895	0.181238	0.316866	amino acid and conjugate
thyrotropin releasing hormone	2.87216	0.180607	0.316866	No_pathway_assigned
N-alpha-acetyllysine	-0.29222	0.183084	0.317988	amino acid and conjugate
gamma-glutamylcysteine	0.337667	0.184492	0.318338	amino acid and conjugate
beta-alanine	0.116599	0.187863	0.319974	amino acid and conjugate
gluconate	-0.163468	0.187429	0.319974	No_pathway_assigned
1-methylhistidine	-0.186505	0.190807	0.322905	amino acid and conjugate
pyroglutamate	0.445091	0.200312	0.33683	amino acid and conjugate
dihydroxyacetone phosphate	0.123413	0.204071	0.340979	glycolysis and PPP
leucine	0.138088	0.213254	0.354081	amino acid and conjugate
5-hydroxyindoleacetate	0.554249	0.234627	0.38473	No_pathway_assigned
pentitol	-0.215845	0.233253	0.38473	NA
cystine	2.1552	0.239603	0.388069	No_pathway_assigned
glycerylphosphorylcholine	-0.280266	0.239546	0.388069	No_pathway_assigned
N2-acetylornithine	-0.181625	0.24145	0.388676	amino acid and conjugate
1-methylhistamine	0.795619	0.244544	0.388914	NA
NADPH	-0.645384	0.243407	0.388914	No_pathway_assigned
S-adenosylmethionine	0.195113	0.24907	0.393739	amino acid and conjugate
c12:0	-1.05362	0.252386	0.396607	Fatty acid metabolism
5-aminopentanoate	0.211517	0.26987	0.418373	No_pathway_assigned
ergothioneine	-0.390258	0.268881	0.418373	Xenobiotics
S-lactoylglutathione	-0.380898	0.270992	0.418373	glycolysis and PPP
N-carbamoylaspartate	-0.260605	0.276285	0.424065	pyrimidine metabolism
carnitine C14	-0.15628	0.283515	0.432648	Carnitine metabolism
hippurate	-0.524228	0.298242	0.452505	Xenobiotics
carnitine C3-DC	-0.316337	0.302342	0.456105	Carnitine metabolism
glycerol 2-phosphate	-0.237679	0.307963	0.461944	No_pathway_assigned
carnitine C5-DC	-0.452032	0.315295	0.470271	Carnitine metabolism
N-acetyl(leucine/isoleucine)	-0.27861	0.317421	0.470781	No_pathway_assigned
c22:1	-1.0601	0.319213	0.470795	No_pathway_assigned
c16:1	0.301154	0.323259	0.474114	Fatty acid metabolism
N-acetylglutamate	-0.151647	0.331025	0.482821	amino acid and conjugate
acetyl-CoA	0.294851	0.336149	0.4876	TCA cycle
indoxyl sulfate	-0.85379	0.33984	0.490261	No_pathway_assigned
acetylcholine	-0.460017	0.342907	0.491997	No_pathway_assigned
hypotaurine	-0.278792	0.352955	0.503676	amino acid and conjugate
ethanolamine phosphate	-0.229382	0.360458	0.511618	No_pathway_assigned
betaine	-0.152551	0.365415	0.51588	No_pathway_assigned
glutamine	-0.157223	0.37498	0.518297	amino acid and conjugate
N-acetylneuraminate	-0.13606	0.374735	0.518297	No_pathway_assigned
oxidized glutathione	-0.227376	0.372031	0.518297	redox homeostasis
phosphorylcholine	-0.0660669	0.372325	0.518297	No_pathway_assigned
S-(2-succinyl)cysteine	-0.151889	0.390469	0.536895	redox homeostasis
ribothymidine	0.468155	0.400995	0.548512	No_pathway_assigned
N-acetylhexosamine phosphate	-0.165138	0.408849	0.556372	No_pathway_assigned
citrulline	-0.307016	0.418291	0.566301	amino acid and conjugate
indole	0.407507	0.42403	0.568705	No_pathway_assigned
palmitoylethanolamide	0.101852	0.424375	0.568705	No_pathway_assigned
carnitine C12	-0.158864	0.432355	0.576473	Carnitine metabolism
N6,N6,N6-trimethyllysine	-0.159326	0.45811	0.607744	amino acid and conjugate
deoxycarnitine	-0.171833	0.463543	0.611553	Carnitine metabolism
homoarginine	0.0842145	0.465614	0.611553	No_pathway_assigned
5-hydroxytryptophan	-0.241087	0.481399	0.618038	No_pathway_assigned
CDP-ethanolamine	-0.116426	0.482257	0.618038	nucleotides
cholate	1.86353	0.47735	0.618038	No_pathway_assigned
glycerate	-0.138732	0.479749	0.618038	No_pathway_assigned
guanidinosuccinate	0.406238	0.479401	0.618038	No_pathway_assigned
saccharopine	0.256829	0.484796	0.61829	No_pathway_assigned
c18:2	-0.256881	0.492662	0.622703	Fatty acid metabolism
N-acetylcysteine	0.272049	0.492973	0.622703	amino acid and conjugate
orotidine	-0.1336	0.497493	0.62542	pyrimidine metabolism
guanidinoacetate	0.139787	0.515763	0.645315	amino acid and conjugate
arginine	0.0657068	0.52117	0.649004	amino acid and conjugate
4-imidazolone-5-propionate	0.0966146	0.532678	0.658066	No_pathway_assigned
N6-methyllysine	-0.0804042	0.533432	0.658066	No_pathway_assigned
carnitine C16:1	-0.0511073	0.550285	0.672571	Carnitine metabolism
phenol sulfate	-0.471783	0.548003	0.672571	No_pathway_assigned
N-acetylglutamine	0.440056	0.566306	0.685802	amino acid and conjugate
ureidopropionate	-0.143676	0.565495	0.685802	No_pathway_assigned
ADP-ribose	0.374164	0.571464	0.688888	nucleotides
carnitine C5	0.0698274	0.574082	0.688898	Carnitine metabolism
N-acetylphenylalanine	0.444708	0.583837	0.694293	amino acid and conjugate
nicotinamide	0.315297	0.581304	0.694293	No_pathway_assigned
1-methylnicotinamide	-0.255339	0.588779	0.69703	No_pathway_assigned
deoxycholate	1.07651	0.596465	0.702977	No_pathway_assigned
4-guanidinobutanoate	-0.0810325	0.601332	0.705563	amino acid and conjugate
thiamine	0.117856	0.61847	0.72246	No_pathway_assigned
cyclic AMP	-0.159258	0.62758	0.729873	nucleotides
succinylglutathione	0.0499085	0.641691	0.743011	redox homeostasis
phenylalanine	0.144672	0.656085	0.75636	amino acid and conjugate
CMP	0.169075	0.659397	0.756849	nucleotides
thymidine	0.0624726	0.662243	0.756849	No_pathway_assigned
trimethylamine N-oxide	-0.107034	0.690457	0.785693	No_pathway_assigned
cholestenone	-0.170596	0.701539	0.794877	No_pathway_assigned
lysine	0.0594083	0.710699	0.801814	amino acid and conjugate
4-hydroxyphenyllactate	0.131408	0.730413	0.810727	No_pathway_assigned
beta-citrylglutamate	0.135566	0.728076	0.810727	No_pathway_assigned
carnitine C18:2	0.107366	0.736964	0.810727	Carnitine metabolism
cystathionine	0.204576	0.738469	0.810727	No_pathway_assigned
Indole-3-lactate	-0.0824713	0.726729	0.810727	No_pathway_assigned
N-formylmethionine	-0.0427887	0.740096	0.810727	amino acid and conjugate
thymine	-0.038389	0.732925	0.810727	No_pathway_assigned
pantothenate	-0.0611565	0.760125	0.829227	No_pathway_assigned
malonate	0.0358555	0.772075	0.838798	No_pathway_assigned
c14:0	0.0924089	0.779527	0.83998	Fatty acid metabolism
N-acetyltyrosine	0.150463	0.777187	0.83998	No_pathway_assigned
isoleucine	0.0414482	0.785898	0.843403	amino acid and conjugate
tyrosine	-0.0676927	0.791937	0.846443	amino acid and conjugate
glyceraldehyde 3-phosphate	0.03868	0.797936	0.849415	glycolysis and PPP
thiamine pyrophosphate	0.026276	0.803432	0.851832	No_pathway_assigned
carnitine C10	-0.0654326	0.816718	0.857658	Carnitine metabolism
phenylacetylglycine	-0.180315	0.812648	0.857658	No_pathway_assigned
valine	-0.0373344	0.818673	0.857658	amino acid and conjugate
N-acetylaspartylglutamate	0.107689	0.826442	0.862374	amino acid and conjugate
N-acetylasparagine	-0.0413784	0.839107	0.872142	amino acid and conjugate
kynurenine	-0.116344	0.855545	0.885741	amino acid and conjugate
dihydrouracil	0.0338437	0.874376	0.897799	pyrimidine metabolism
glycine	0.0593108	0.871508	0.897799	amino acid and conjugate
stearoylethanolamide	-0.135495	0.877394	0.897799	No_pathway_assigned
carnitine C5-OH	0.0334473	0.889212	0.906378	Carnitine metabolism
CMP-N-acetylneuraminate	0.0232559	0.912257	0.926292	No_pathway_assigned
carnosine	-0.0313943	0.946916	0.9578	amino acid and conjugate
N-acetylhistidine	-0.00473619	0.990107	0.990107	amino acid and conjugate
serotonin	0.00403026	0.987282	0.990107	No_pathway_assigned
tryptophan	-0.00723778	0.983022	0.990107	No_pathway_assigned

## Sheet: Mouse_TotalPools_DMA_15minv0min
Metabolite	Log2FC	p.val	p.adj	Pathway
c20:3	2.82138	5.54068e-09	1.46274e-06	Fatty acid metabolism
adenine	3.52995	2.16605e-08	2.85918e-06	purine metabolism
c22:4	3.34864	5.23654e-08	4.60815e-06	Fatty acid metabolism
guanosine	5.32702	1.00369e-07	6.62436e-06	purine metabolism
c22:6	3.13555	1.61147e-07	8.50857e-06	Fatty acid metabolism
c20:2	2.40834	3.34618e-07	1.47232e-05	Fatty acid metabolism
uridine	4.22872	6.69393e-07	2.52457e-05	pyrimidine metabolism
hypoxanthine	4.07586	8.95428e-07	2.95491e-05	purine metabolism
4-pyridoxate	3.80163	1.303e-06	3.58471e-05	No_pathway_assigned
choline	1.90741	1.49363e-06	3.58471e-05	No_pathway_assigned
xanthine	2.26819	1.4381e-06	3.58471e-05	purine metabolism
adenosine	3.92869	1.90702e-06	4.19544e-05	purine metabolism
6-phosphogluconate	-1.50034	2.24384e-06	4.55673e-05	No_pathway_assigned
cyclic GMP	2.41513	5.23908e-06	9.8794e-05	No_pathway_assigned
succinate	1.82418	6.62087e-06	0.000116527	TCA cycle
c20:4	4.00304	9.41598e-06	0.000132597	Fatty acid metabolism
glycerol	4.38248	1.00452e-05	0.000132597	No_pathway_assigned
N-acetylhexosamine	1.2547	8.8834e-06	0.000132597	No_pathway_assigned
nicotinamide riboside	1.06128	8.43965e-06	0.000132597	No_pathway_assigned
O-succinylhomoserine	2.87785	9.90742e-06	0.000132597	amino acid and conjugate
N-acetylmethionine	2.20151	1.22446e-05	0.000153932	amino acid and conjugate
biotin	3.28562	1.77258e-05	0.000197649	No_pathway_assigned
cytidine	3.21711	1.86705e-05	0.000197649	pyrimidine metabolism
cytosine	3.1639	1.76146e-05	0.000197649	pyrimidine metabolism
glycerol 3-phosphate	2.06072	1.87168e-05	0.000197649	glycolysis and PPP
c18:0	1.85786	2.62505e-05	0.000266544	Fatty acid metabolism
pyridoxal	2.30019	3.2663e-05	0.000319371	No_pathway_assigned
inosine	5.97383	3.75177e-05	0.000353739	purine metabolism
guanine	4.88821	4.28168e-05	0.00038978	purine metabolism
succinyladenosine	1.31184	4.46669e-05	0.000393069	purine metabolism
c18:1	2.58797	6.00532e-05	0.000511421	Fatty acid metabolism
citrate	-0.906754	7.47278e-05	0.000616504	NA
creatine	-0.277905	0.000109792	0.000878338	amino acid and conjugate
aconitate	-1.36404	0.000181158	0.00125857	No_pathway_assigned
aspartate	-0.625377	0.00017344	0.00125857	No_pathway_assigned
c22:5	2.66696	0.00017354	0.00125857	Fatty acid metabolism
S-adenosylhomocysteine	2.28124	0.000169378	0.00125857	amino acid and conjugate
xanthosine	3.34952	0.00017844	0.00125857	purine metabolism
threonine	-0.302191	0.000195485	0.00132328	amino acid and conjugate
IMP	2.67371	0.000204178	0.00134758	nucleotides
UDP-glucose	-1.12442	0.000269737	0.00173684	nucleotides
riboflavin	3.5478	0.000293324	0.00184375	No_pathway_assigned
2/3-phosphoglycerate	-1.96947	0.000315973	0.00193992	No_pathway_assigned
hexose phosphates	-1.30662	0.000359337	0.00215602	No_pathway_assigned
cysteinylglycine	-0.529581	0.0003878	0.00227509	No_pathway_assigned
deoxycytidine	1.42509	0.000440137	0.00251829	pyrimidine metabolism
GMP	2.45729	0.000448332	0.00251829	nucleotides
deoxyadenosine	3.5561	0.000499457	0.00274701	purine metabolism
Coenzyme A	-0.617612	0.000525321	0.00277369	No_pathway_assigned
NADP	-1.28979	0.000518694	0.00277369	No_pathway_assigned
formiminoglutamate	-0.491117	0.000553355	0.00286443	No_pathway_assigned
UDP-GlcNac	-0.768962	0.000565352	0.00287025	No_pathway_assigned
adenylosuccinate	2.17521	0.000681874	0.00339651	purine metabolism
carnitine C4-OH	1.08864	0.000771955	0.00370538	Carnitine metabolism
glutamate	-0.511476	0.000764806	0.00370538	amino acid and conjugate
carnitine C2	-0.334946	0.000820139	0.00373304	Carnitine metabolism
citicoline	1.19492	0.000796594	0.00373304	nucleotides
lactate	1.4481	0.000818627	0.00373304	glycolysis and PPP
AICAR	1.85655	0.00104886	0.00468264	purine metabolism
purine	5.88781	0.00108197	0.00468264	No_pathway_assigned
uracil	2.11232	0.00106925	0.00468264	pyrimidine metabolism
glutathione reduced	-0.421043	0.00116756	0.00497153	redox homeostasis
c20:1	2.00268	0.0012055	0.00505164	Fatty acid metabolism
ADP	-2.78864	0.00134351	0.00545673	nucleotides
malate	-1.02987	0.00133414	0.00545673	TCA cycle
c16:0	1.69151	0.00144004	0.00559076	Fatty acid metabolism
c16:1	1.19356	0.00142277	0.00559076	Fatty acid metabolism
S-allylcysteine	1.05777	0.00140447	0.00559076	No_pathway_assigned
fumarate	-1.03578	0.00148577	0.0056847	TCA cycle
pyridoxine	2.12717	0.00153504	0.0057893	No_pathway_assigned
carnitine C3	0.971028	0.00186071	0.0069187	Carnitine metabolism
xanthosine monophosphate	1.62879	0.00271116	0.00994091	nucleotides
CDP	-7.41706	0.00312712	0.0111562	No_pathway_assigned
phosphoenolpyruvate	-2.09499	0.00312088	0.0111562	glycolysis and PPP
N-acetylaspartate	-0.376929	0.00322588	0.0113551	amino acid and conjugate
urate	1.68166	0.00345018	0.0119848	purine metabolism
glycerol 2-phosphate	-0.860058	0.00371494	0.012663	No_pathway_assigned
leucine	0.677217	0.00382762	0.012663	amino acid and conjugate
palmitoylethanolamide	0.590686	0.00383726	0.012663	No_pathway_assigned
UDP	-4.09125	0.00382505	0.012663	nucleotides
carnitine C18	0.839464	0.00403392	0.0131476	Carnitine metabolism
dipalmitoylphosphatidylcholine	-1.06301	0.00418313	0.0133054	No_pathway_assigned
NAD	-0.548933	0.0041739	0.0133054	redox homeostasis
glycerylphosphorylcholine	-0.880565	0.00438028	0.0137666	No_pathway_assigned
phosphorylcholine	-0.210883	0.00472666	0.0146804	No_pathway_assigned
creatinine	-0.264388	0.00530013	0.0160134	No_pathway_assigned
FAD	-0.498016	0.0053378	0.0160134	redox homeostasis
sphingomyelin	-1.57474	0.00530706	0.0160134	No_pathway_assigned
S-methylcysteine	-0.494148	0.00568431	0.0168613	amino acid and conjugate
5-aminoimidazole ribotide	1.09153	0.00716418	0.0208628	No_pathway_assigned
cyclic ADP-ribose	-0.499391	0.00719909	0.0208628	nucleotides
phosphocreatine	-4.83782	0.00730194	0.0208628	No_pathway_assigned
UDP-glucuronate	-0.780518	0.00734938	0.0208628	nucleotides
N-carbamoylaspartate	-1.7138	0.00746941	0.0209779	pyrimidine metabolism
3-methylhistidine	-0.28259	0.00758284	0.0210723	amino acid and conjugate
GDP-glucose	-0.782397	0.00774708	0.0213045	NA
NADH	2.41313	0.00982988	0.0267535	redox homeostasis
histidinol	-0.53665	0.0103399	0.0278545	No_pathway_assigned
taurine	-0.439335	0.0109192	0.0291178	amino acid and conjugate
hexosamine phosphate	-0.871238	0.0121187	0.0319933	NA
ATP	-5.18584	0.0125018	0.0325852	nucleotides
ornithine	0.369698	0.0125898	0.0325852	No_pathway_assigned
gamma-glutamylglutamine	1.83796	0.0130853	0.0332166	No_pathway_assigned
GDP-fucose	-0.429352	0.0130668	0.0332166	NA
trimethylamine N-oxide	-0.441437	0.0148008	0.0372135	No_pathway_assigned
asparagine	-0.481764	0.0151748	0.0377939	amino acid and conjugate
UTP	-6.93982	0.0157613	0.0388876	No_pathway_assigned
GTP	-2.98085	0.0179139	0.0437894	No_pathway_assigned
GDP	-1.21899	0.0212308	0.0514213	nucleotides
CTP	-8.02268	0.0244516	0.0586838	No_pathway_assigned
4-hydroxyproline	-0.527016	0.0251094	0.0597196	No_pathway_assigned
gamma-glutamylglutamate	1.9788	0.0264909	0.0624427	No_pathway_assigned
alpha-ketoglutarate	-3.01408	0.0281923	0.0647196	TCA cycle
histidine	-0.30055	0.0280444	0.0647196	amino acid and conjugate
homoserine	-0.387737	0.0280196	0.0647196	amino acid and conjugate
N6-acetyllysine	-0.275203	0.028983	0.0659614	amino acid and conjugate
1-methylhistidine	-0.3269	0.0315207	0.069491	amino acid and conjugate
AMP	1.14962	0.0311722	0.069491	nucleotides
dTMP	2.4051	0.030848	0.069491	nucleotides
isoleucine	0.406386	0.0315868	0.069491	amino acid and conjugate
erythritol	-0.297456	0.0341824	0.0745797	No_pathway_assigned
nicotinamide mononucleotide	0.246279	0.038667	0.0836729	No_pathway_assigned
N-acetylneuraminate	-0.229318	0.0396169	0.0850314	No_pathway_assigned
histamine	-2.04923	0.0401355	0.0854498	No_pathway_assigned
pantothenate	-0.299084	0.043986	0.0928985	No_pathway_assigned
c18:2	0.67428	0.0449338	0.0934057	Fatty acid metabolism
carnitine C18:1	0.576266	0.0448547	0.0934057	Carnitine metabolism
orotidine	-0.518124	0.051879	0.107	pyrimidine metabolism
2-hydroxyglutarate	-0.388358	0.0529998	0.108465	No_pathway_assigned
aminoadipate	-0.853109	0.0568052	0.115358	amino acid and conjugate
4-aminobutyrate	0.251829	0.0605024	0.121928	No_pathway_assigned
stearoylethanolamide	2.41932	0.0613636	0.122727	No_pathway_assigned
sedoheptulose 7-phosphate	-0.297415	0.0650182	0.129059	glycolysis and PPP
carnitine C18:2	-1.06446	0.0686508	0.135252	Carnitine metabolism
deoxyuridine	-0.295225	0.0697935	0.135481	pyrimidine metabolism
glycylglycine	0.342132	0.0695936	0.135481	No_pathway_assigned
dihydroorotate	-0.716329	0.0705051	0.135864	pyrimidine metabolism
anserine	-0.558111	0.0716606	0.136104	amino acid and conjugate
ethanolamine phosphate	-0.432325	0.0713157	0.136104	No_pathway_assigned
carnitine C4-DC	-0.55094	0.0732246	0.138081	Carnitine metabolism
carnitine	-0.259198	0.0773262	0.144781	Carnitine metabolism
gamma-glutamylcysteine	0.554076	0.0788424	0.14658	amino acid and conjugate
cystine	3.31902	0.0813726	0.150226	No_pathway_assigned
thymidine	0.444267	0.0824891	0.15123	No_pathway_assigned
pyroglutamate	0.669009	0.0844603	0.153776	amino acid and conjugate
carnitine C8	-0.570562	0.0874284	0.15809	Carnitine metabolism
CMP	-1.20666	0.10337	0.185644	nucleotides
carnitine C4	0.356578	0.105374	0.187364	Carnitine metabolism
glyceraldehyde 3-phosphate	-0.31574	0.105747	0.187364	glycolysis and PPP
CDP-ethanolamine	-0.238375	0.107874	0.188601	nucleotides
methionine sulfoxide	-0.325707	0.107325	0.188601	amino acid and conjugate
N-formylmethionine	-0.161815	0.10904	0.189385	amino acid and conjugate
5-hydroxyindoleacetate	0.477039	0.114893	0.198246	No_pathway_assigned
succinylglutathione	0.140378	0.116842	0.2003	redox homeostasis
N-acetylcysteine	0.384811	0.118126	0.201196	amino acid and conjugate
orotate	0.375848	0.120975	0.204727	pyrimidine metabolism
carnitine C5-DC	-0.69513	0.12699	0.213538	Carnitine metabolism
1-methylnicotinamide	-0.685884	0.131143	0.217747	No_pathway_assigned
N-acetylhexosamine phosphate	0.260439	0.130988	0.217747	No_pathway_assigned
acetylcholine	-0.943341	0.133135	0.219673	No_pathway_assigned
lysine	0.267088	0.135494	0.222177	amino acid and conjugate
kynurenine	-0.580811	0.139739	0.226326	amino acid and conjugate
N6,N6,N6-trimethyllysine	-0.214677	0.138944	0.226326	amino acid and conjugate
mevalonate 5-pyrophosphate	-0.220219	0.146154	0.235272	No_pathway_assigned
serine	-0.211499	0.149932	0.239891	amino acid and conjugate
serotonin	-0.533585	0.152078	0.241858	No_pathway_assigned
acetyl-CoA	-0.528884	0.154635	0.243709	TCA cycle
homoarginine	0.316499	0.155087	0.243709	No_pathway_assigned
alanine	-0.0454451	0.159218	0.247256	No_pathway_assigned
thymine	0.268591	0.159198	0.247256	No_pathway_assigned
malonate	0.157923	0.163532	0.252471	No_pathway_assigned
carnitine C3-DC	-0.470914	0.169908	0.256458	Carnitine metabolism
indole	0.488261	0.170001	0.256458	No_pathway_assigned
NADPH	-0.745017	0.167881	0.256458	No_pathway_assigned
pipecolate	-0.35128	0.16996	0.256458	No_pathway_assigned
pentitol	-0.144562	0.170998	0.256496	NA
pentose phosphates	-0.212289	0.172652	0.257516	No_pathway_assigned
N-acetylserine	-0.15912	0.175637	0.260495	amino acid and conjugate
N,N-dimethylarginine	0.387525	0.181547	0.267756	NA
carnitine C5	-0.247226	0.184389	0.270437	Carnitine metabolism
c14:0	0.412045	0.198623	0.289704	Fatty acid metabolism
valine	0.206871	0.220286	0.319536	amino acid and conjugate
N-acetylglutamate	-0.113612	0.224622	0.324044	amino acid and conjugate
N-acetylalanine	-0.152973	0.236783	0.339732	No_pathway_assigned
beta-citrylglutamate	-0.346803	0.245526	0.350372	No_pathway_assigned
biliverdin	-0.549315	0.250805	0.355982	No_pathway_assigned
ergothioneine	-0.371642	0.256848	0.360439	Xenobiotics
glutamine	-0.252961	0.258042	0.360439	amino acid and conjugate
ureidopropionate	0.61234	0.25565	0.360439	No_pathway_assigned
carnitine C10	-0.451934	0.273074	0.378758	Carnitine metabolism
carnosine	-0.677509	0.274026	0.378758	amino acid and conjugate
betaine	-0.20355	0.291416	0.400697	No_pathway_assigned
methionine	-0.154484	0.293031	0.40083	amino acid and conjugate
arginine	0.0941615	0.297973	0.405489	amino acid and conjugate
c12:0	-0.964295	0.318591	0.431323	Fatty acid metabolism
CMP-N-acetylneuraminate	-0.125195	0.335288	0.451613	No_pathway_assigned
allantoin	-0.147631	0.351696	0.470153	No_pathway_assigned
cholate	2.03798	0.352615	0.470153	No_pathway_assigned
N6-methyllysine	-0.107868	0.36437	0.483386	No_pathway_assigned
Indole-3-propionate	-0.405053	0.366967	0.484396	No_pathway_assigned
5-aminopentanoate	0.186401	0.372295	0.488984	No_pathway_assigned
cyclic AMP	-0.45712	0.376306	0.489383	nucleotides
oxidized glutathione	-0.238096	0.375781	0.489383	redox homeostasis
phenylalanine	0.277021	0.381024	0.49309	amino acid and conjugate
guanidinoacetate	0.190838	0.392232	0.505118	amino acid and conjugate
guanidinosuccinate	-0.335347	0.397882	0.509908	No_pathway_assigned
phenylacetylglycine	0.769956	0.41028	0.523255	No_pathway_assigned
N2-acetylornithine	-0.0903239	0.426719	0.532442	amino acid and conjugate
proline	0.0741136	0.423946	0.532442	amino acid and conjugate
S-(2-succinyl)cysteine	-0.109187	0.425566	0.532442	redox homeostasis
saccharopine	0.352933	0.427567	0.532442	No_pathway_assigned
UMP	-0.50612	0.419681	0.532442	nucleotides
glycerate	-0.0844363	0.440921	0.546494	No_pathway_assigned
carnitine C14:1	-0.198732	0.448544	0.552728	Carnitine metabolism
carnitine C16	0.15992	0.4504	0.552728	Carnitine metabolism
N-acetylthreonine	0.0918579	0.452232	0.552728	No_pathway_assigned
N-acetylaspartylglutamate	-0.285437	0.457162	0.555776	amino acid and conjugate
thiamine	-0.102589	0.458936	0.555776	No_pathway_assigned
N-acetylphenylalanine	0.778138	0.464809	0.560318	amino acid and conjugate
c22:1	-0.625649	0.481867	0.575624	No_pathway_assigned
cystathionine	0.20031	0.480527	0.575624	No_pathway_assigned
beta-alanine	0.0480536	0.489375	0.58196	amino acid and conjugate
Indole-3-lactate	0.136238	0.503702	0.596311	No_pathway_assigned
N-acetylglutamine	0.671259	0.512393	0.603892	amino acid and conjugate
deoxycholate	1.08869	0.516195	0.605669	No_pathway_assigned
deoxycarnitine	-0.130247	0.526505	0.615033	Carnitine metabolism
5-hydroxytryptophan	-0.17837	0.529969	0.616351	No_pathway_assigned
ribothymidine	0.234765	0.540336	0.625653	No_pathway_assigned
phenol sulfate	0.430128	0.560838	0.646555	No_pathway_assigned
glycine	-0.0796774	0.582593	0.668715	amino acid and conjugate
N-acetyltyrosine	0.516403	0.58516	0.668754	No_pathway_assigned
hippurate	0.331679	0.597767	0.680217	Xenobiotics
argininosuccinate	0.108055	0.609393	0.690471	amino acid and conjugate
carnitine C16:1	-0.0671229	0.638192	0.716948	Carnitine metabolism
indoxyl sulfate	0.33812	0.637341	0.716948	No_pathway_assigned
N-alpha-acetyllysine	-0.0986859	0.651099	0.728348	amino acid and conjugate
hypotaurine	0.182181	0.654046	0.728557	amino acid and conjugate
nicotinamide	0.214538	0.668714	0.741766	No_pathway_assigned
N-acetylasparagine	0.189438	0.684731	0.756355	amino acid and conjugate
N-acetylhistidine	0.245599	0.700466	0.770512	amino acid and conjugate
4-hydroxyphenyllactate	0.161839	0.708273	0.775867	No_pathway_assigned
dihydrouracil	0.0876227	0.72013	0.785597	pyrimidine metabolism
ADP-ribose	0.203417	0.750328	0.815171	nucleotides
cholestenone	-0.109122	0.7548	0.816669	No_pathway_assigned
thyrotropin releasing hormone	0.508763	0.760757	0.819754	No_pathway_assigned
carnitine C6	-0.0623088	0.777024	0.833879	Carnitine metabolism
S-lactoylglutathione	0.0734586	0.785305	0.839354	glycolysis and PPP
4-imidazolone-5-propionate	0.0478417	0.812831	0.861796	No_pathway_assigned
thiamine monophosphate	0.0682085	0.810515	0.861796	No_pathway_assigned
4-guanidinobutanoate	-0.0509675	0.819165	0.865038	amino acid and conjugate
tyrosine	0.0653273	0.828726	0.871648	amino acid and conjugate
carnitine C14	-0.0403147	0.844901	0.885134	Carnitine metabolism
citrulline	-0.0450681	0.861257	0.891654	amino acid and conjugate
dihydroxyacetone phosphate	-0.0236261	0.860895	0.891654	glycolysis and PPP
thiamine pyrophosphate	-0.0176098	0.855521	0.891654	No_pathway_assigned
c18:3	0.0455055	0.886556	0.905711	Fatty acid metabolism
gluconate	-0.027246	0.882803	0.905711	No_pathway_assigned
indole-3-pyruvate	-0.0708266	0.888558	0.905711	No_pathway_assigned
tryptophan	0.0365308	0.888283	0.905711	No_pathway_assigned
N-acetyl(leucine/isoleucine)	0.042686	0.895582	0.90936	No_pathway_assigned
S-adenosylmethionine	0.0100458	0.933164	0.94389	amino acid and conjugate
carnitine C12	-0.0125015	0.967951	0.97534	Carnitine metabolism
1-methylhistamine	0.0135935	0.977841	0.981559	NA
carnitine C5-OH	5.49902e-05	0.999519	0.999519	Carnitine metabolism

## Sheet: Mouse_TotalPools_DMA_60minv0min
Metabolite	Log2FC	p.val	p.adj	Pathway
riboflavin	4.78591	7.27373e-07	0.000192026	No_pathway_assigned
citrate	-1.24995	6.72265e-06	0.000591593	NA
hypoxanthine	4.99588	6.61182e-06	0.000591593	purine metabolism
6-phosphogluconate	-2.54225	1.22105e-05	0.000640272	No_pathway_assigned
adenine	4.01605	1.5769e-05	0.000640272	purine metabolism
cysteinylglycine	-0.955689	1.94022e-05	0.000640272	No_pathway_assigned
succinate	2.00173	1.73223e-05	0.000640272	TCA cycle
uridine	4.11502	1.52051e-05	0.000640272	pyrimidine metabolism
c16:1	2.0999	2.58534e-05	0.000758367	Fatty acid metabolism
palmitoylethanolamide	1.74138	3.43289e-05	0.000906284	No_pathway_assigned
inosine	6.97934	4.04177e-05	0.000907299	purine metabolism
xanthine	3.48208	4.4347e-05	0.000907299	purine metabolism
xanthosine	5.37877	4.46776e-05	0.000907299	purine metabolism
5-aminoimidazole ribotide	1.96792	5.20069e-05	0.000980702	No_pathway_assigned
N-acetylmethionine	4.27072	6.29904e-05	0.00110863	amino acid and conjugate
isoleucine	1.08059	8.27798e-05	0.00136587	amino acid and conjugate
aspartate	-0.732489	0.000117889	0.00148272	No_pathway_assigned
hexose phosphates	-1.81916	0.000105443	0.00148272	No_pathway_assigned
S-adenosylhomocysteine	3.16449	0.000112724	0.00148272	amino acid and conjugate
UDP-glucose	-2.29114	0.000117944	0.00148272	nucleotides
urate	2.56116	0.000110181	0.00148272	purine metabolism
c18:2	1.73502	0.000124629	0.00149555	Fatty acid metabolism
glycerol 2-phosphate	-1.82454	0.000149662	0.00171786	No_pathway_assigned
phosphorylcholine	-0.453295	0.000157136	0.0017285	No_pathway_assigned
glycerol 3-phosphate	2.22806	0.000173229	0.00175894	glycolysis and PPP
N-acetylcysteine	1.40751	0.000172078	0.00175894	amino acid and conjugate
choline	2.57704	0.000206127	0.00181392	No_pathway_assigned
glycerylphosphorylcholine	-1.86675	0.000205108	0.00181392	No_pathway_assigned
guanine	5.31329	0.000200865	0.00181392	purine metabolism
UDP-GlcNac	-1.82332	0.000194907	0.00181392	No_pathway_assigned
c20:2	3.31296	0.000223086	0.00189983	Fatty acid metabolism
aconitate	-1.9753	0.000269955	0.00203623	No_pathway_assigned
c22:4	4.46931	0.000259792	0.00203623	Fatty acid metabolism
glycerol	5.40681	0.000268444	0.00203623	No_pathway_assigned
NADP	-2.50376	0.000259804	0.00203623	No_pathway_assigned
glutamate	-0.898545	0.000290858	0.00211505	amino acid and conjugate
NAD	-1.10492	0.000296427	0.00211505	redox homeostasis
nicotinamide riboside	3.98318	0.000311229	0.00216223	No_pathway_assigned
glutathione reduced	-0.687626	0.000366632	0.00248182	redox homeostasis
2/3-phosphoglycerate	-2.08955	0.000378688	0.00249934	No_pathway_assigned
c20:3	3.55566	0.00041793	0.00269106	Fatty acid metabolism
creatine	-0.391205	0.000431186	0.00271031	amino acid and conjugate
Coenzyme A	-1.3313	0.00047923	0.00287538	No_pathway_assigned
formiminoglutamate	-0.636311	0.000470571	0.00287538	No_pathway_assigned
carnitine C16:1	-0.608745	0.000492427	0.0028889	Carnitine metabolism
pyridoxine	4.67398	0.000522859	0.00300076	No_pathway_assigned
cyclic ADP-ribose	-1.01689	0.000596309	0.00334948	nucleotides
N-acetylaspartate	-0.53573	0.00064523	0.00354876	amino acid and conjugate
FAD	-0.885931	0.000659729	0.00355404	redox homeostasis
uracil	3.26673	0.000673113	0.00355404	pyrimidine metabolism
guanosine	6.18574	0.000721888	0.00366497	purine metabolism
O-succinylhomoserine	3.99062	0.000711676	0.00366497	amino acid and conjugate
pyridoxal	3.04139	0.00076886	0.00382979	No_pathway_assigned
c22:6	4.3755	0.000818004	0.00399913	Fatty acid metabolism
nicotinamide mononucleotide	1.19027	0.000859049	0.00412344	No_pathway_assigned
carnitine C2	-1.05718	0.000892037	0.00413154	Carnitine metabolism
dTMP	2.36455	0.000889311	0.00413154	nucleotides
c18:1	3.486	0.000945047	0.00422868	Fatty acid metabolism
valine	0.837158	0.000933692	0.00422868	amino acid and conjugate
GDP-fucose	-0.902794	0.00106177	0.00453318	NA
homoarginine	1.29688	0.00106461	0.00453318	No_pathway_assigned
malate	-1.42881	0.00105492	0.00453318	TCA cycle
carnitine C5	-1.03807	0.00110368	0.00455268	Carnitine metabolism
gamma-glutamylglutamate	4.68239	0.00109849	0.00455268	No_pathway_assigned
c16:0	2.47593	0.00113268	0.00460043	Fatty acid metabolism
ADP	-3.66127	0.00116681	0.00466724	nucleotides
4-aminobutyrate	0.600417	0.00123325	0.00485088	No_pathway_assigned
fumarate	-1.43468	0.00124947	0.00485088	TCA cycle
purine	9.67413	0.0013089	0.00500795	No_pathway_assigned
AICAR	2.84752	0.00136805	0.00515951	purine metabolism
c20:4	4.44761	0.00148875	0.00553563	Fatty acid metabolism
c22:5	3.76559	0.00156473	0.00573736	Fatty acid metabolism
pentitol	0.556437	0.00166159	0.00600903	NA
N-formylmethionine	-0.851033	0.00175013	0.00616047	amino acid and conjugate
proline	0.499577	0.00173158	0.00616047	amino acid and conjugate
lactate	1.30744	0.00180942	0.00628535	glycolysis and PPP
dipalmitoylphosphatidylcholine	-1.33291	0.00192551	0.00660175	No_pathway_assigned
c18:3	1.19031	0.00222886	0.00727556	Fatty acid metabolism
c20:1	2.9666	0.00225983	0.00727556	Fatty acid metabolism
GDP-glucose	-1.56817	0.00224907	0.00727556	NA
taurine	-0.699827	0.00216269	0.00727556	amino acid and conjugate
UDP-glucuronate	-1.33379	0.00219633	0.00727556	nucleotides
4-pyridoxate	6.43034	0.00234779	0.00746768	No_pathway_assigned
N-acetylhexosamine	1.98249	0.00239919	0.00754032	No_pathway_assigned
N6-acetyllysine	-0.405915	0.00248551	0.0077197	amino acid and conjugate
stearoylethanolamide	5.7377	0.00264637	0.00812374	No_pathway_assigned
CDP	-9.29907	0.00309352	0.00917628	No_pathway_assigned
phosphoenolpyruvate	-1.96493	0.00307849	0.00917628	glycolysis and PPP
sphingomyelin	-1.79143	0.00307463	0.00917628	No_pathway_assigned
deoxycytidine	1.78465	0.00313031	0.00918226	pyrimidine metabolism
c18:0	2.46023	0.00317422	0.00920874	Fatty acid metabolism
carnitine C5-DC	-1.47552	0.00333219	0.00943058	Carnitine metabolism
leucine	1.81381	0.00335786	0.00943058	amino acid and conjugate
xanthosine monophosphate	1.72228	0.00334869	0.00943058	nucleotides
UDP	-5.33022	0.00345223	0.00959356	nucleotides
cytidine	2.83041	0.00356072	0.00979199	pyrimidine metabolism
biotin	2.88237	0.00366961	0.00998739	No_pathway_assigned
cystine	8.2353	0.00381281	0.0102712	No_pathway_assigned
cytosine	2.77305	0.00389007	0.0103735	pyrimidine metabolism
3-methylhistidine	-0.443389	0.00443296	0.011703	amino acid and conjugate
N-carbamoylaspartate	-2.79044	0.00467592	0.0122222	pyrimidine metabolism
pyroglutamate	2.01336	0.00472329	0.012225	amino acid and conjugate
N-acetylneuraminate	-0.433831	0.00481567	0.0123431	No_pathway_assigned
succinyladenosine	1.85797	0.00516121	0.0131015	purine metabolism
carnitine C14	-0.661646	0.00535517	0.0132356	Carnitine metabolism
CDP-ethanolamine	-0.701207	0.00536444	0.0132356	nucleotides
ornithine	0.895204	0.00535125	0.0132356	No_pathway_assigned
IMP	1.88711	0.0062154	0.0151932	nucleotides
4-hydroxyproline	-0.822763	0.0063553	0.0152527	No_pathway_assigned
glyceraldehyde 3-phosphate	-1.06972	0.00634544	0.0152527	glycolysis and PPP
1-methylhistidine	-0.541443	0.00667234	0.0158693	amino acid and conjugate
aminoadipate	-0.920891	0.00678439	0.0159918	amino acid and conjugate
S-allylcysteine	2.83848	0.00714283	0.0166877	No_pathway_assigned
NADH	2.57596	0.00736098	0.0168982	redox homeostasis
thymidine	0.459355	0.00735985	0.0168982	No_pathway_assigned
carnitine C12	-1.08821	0.00773146	0.0175957	Carnitine metabolism
gamma-glutamylcysteine	0.784527	0.00786392	0.0177442	amino acid and conjugate
phosphocreatine	-4.56439	0.00794573	0.0177769	No_pathway_assigned
thymine	0.366452	0.0082594	0.0183234	No_pathway_assigned
carnitine C8	-2.35614	0.0085388	0.0186759	Carnitine metabolism
cyclic GMP	2.36594	0.00855978	0.0186759	No_pathway_assigned
dihydroorotate	-3.08721	0.0089209	0.0191473	pyrimidine metabolism
glycylglycine	0.537838	0.00891303	0.0191473	No_pathway_assigned
carnitine C4	-1.24386	0.00971891	0.0206919	Carnitine metabolism
carnitine C6	-1.8681	0.0104407	0.0220507	Carnitine metabolism
GDP	-1.81933	0.010557	0.0221194	nucleotides
carnitine C14:1	-1.13498	0.0116885	0.0241075	Carnitine metabolism
gluconate	0.42413	0.0116724	0.0241075	No_pathway_assigned
carnitine C10	-2.53811	0.0119612	0.0244786	Carnitine metabolism
ATP	-5.70842	0.0122117	0.0247991	nucleotides
arginine	0.344177	0.0131094	0.026419	amino acid and conjugate
GMP	1.40793	0.0139294	0.02779	nucleotides
histidinol	-0.679073	0.0140003	0.02779	No_pathway_assigned
N-acetylalanine	0.392481	0.0148309	0.0292191	No_pathway_assigned
acetyl-CoA	-2.35052	0.0152508	0.0298239	TCA cycle
UTP	-7.58601	0.0156379	0.0303559	No_pathway_assigned
GTP	-3.47313	0.0160485	0.0309255	No_pathway_assigned
hexosamine phosphate	-0.81872	0.0164638	0.031496	NA
methionine sulfoxide	-0.520858	0.0171455	0.0325641	amino acid and conjugate
gamma-glutamylglutamine	2.93842	0.0172906	0.0326052	No_pathway_assigned
adenosine	3.08556	0.0179665	0.0336393	purine metabolism
erythritol	-0.355615	0.0198049	0.0368204	No_pathway_assigned
threonine	-0.266014	0.0209213	0.0386239	amino acid and conjugate
c14:0	0.900679	0.0212158	0.0388956	Fatty acid metabolism
2-hydroxyglutarate	-0.544868	0.0225515	0.0410144	No_pathway_assigned
phenylalanine	0.530865	0.0226822	0.0410144	amino acid and conjugate
creatinine	-0.175947	0.0231544	0.0413025	No_pathway_assigned
ethanolamine phosphate	-0.697579	0.0230352	0.0413025	No_pathway_assigned
lysine	0.475816	0.0239035	0.0423525	amino acid and conjugate
anserine	-0.767848	0.024312	0.0425057	amino acid and conjugate
CTP	-9.67017	0.0242906	0.0425057	No_pathway_assigned
orotidine	-0.78075	0.0256822	0.0446059	pyrimidine metabolism
S-adenosylmethionine	-0.463828	0.0267492	0.0461555	amino acid and conjugate
pipecolate	-0.654516	0.029223	0.0500965	No_pathway_assigned
ribothymidine	2.40875	0.0296949	0.0505771	No_pathway_assigned
alpha-ketoglutarate	-2.24124	0.0306134	0.0514774	TCA cycle
CMP-N-acetylneuraminate	-0.24186	0.0305984	0.0514774	No_pathway_assigned
dihydrouracil	0.4655	0.0311433	0.0520369	pyrimidine metabolism
N2-acetylornithine	-0.418134	0.0317993	0.0527988	amino acid and conjugate
indole	1.28302	0.0327044	0.0539623	No_pathway_assigned
N-acetylglutamate	-0.273144	0.0346701	0.0568503	amino acid and conjugate
homoserine	-0.332193	0.0352164	0.0573897	amino acid and conjugate
glutamine	-0.689889	0.0360868	0.0584474	amino acid and conjugate
N6,N6,N6-trimethyllysine	-0.406158	0.0370197	0.0595926	amino acid and conjugate
NADPH	-1.73298	0.0381641	0.0610625	No_pathway_assigned
acetylcholine	-2.42947	0.0392958	0.0624946	No_pathway_assigned
beta-alanine	0.310104	0.0440769	0.0696785	amino acid and conjugate
CMP	-2.42976	0.0451554	0.0709586	nucleotides
histidine	-0.245958	0.0454349	0.0709753	amino acid and conjugate
carnitine C18:2	-1.35708	0.0466188	0.0723963	Carnitine metabolism
argininosuccinate	-0.451447	0.0482684	0.0740863	amino acid and conjugate
histamine	-1.8565	0.0480492	0.0740863	No_pathway_assigned
tryptophan	0.714052	0.0511835	0.0781065	No_pathway_assigned
deoxycarnitine	-0.636387	0.0533615	0.0809623	Carnitine metabolism
N,N-dimethylarginine	0.589375	0.0544197	0.082096	NA
thiamine	0.286991	0.0563525	0.0845287	No_pathway_assigned
5-hydroxyindoleacetate	0.524587	0.059983	0.0894662	No_pathway_assigned
trimethylamine N-oxide	-0.263371	0.0622578	0.0923374	No_pathway_assigned
ureidopropionate	0.653371	0.0662434	0.0976997	No_pathway_assigned
citicoline	0.528438	0.067616	0.0991701	nucleotides
S-(2-succinyl)cysteine	-0.435863	0.072121	0.105193	redox homeostasis
UMP	-2.67863	0.0755043	0.109523	nucleotides
beta-citrylglutamate	-0.426921	0.0759392	0.109552	No_pathway_assigned
5-hydroxytryptophan	0.58939	0.078129	0.112094	No_pathway_assigned
deoxyadenosine	1.84208	0.078551	0.112094	purine metabolism
thiamine monophosphate	0.663521	0.0817046	0.115968	No_pathway_assigned
N-acetylserine	-0.203965	0.0834681	0.117837	amino acid and conjugate
indole-3-pyruvate	-0.632563	0.0879539	0.12351	No_pathway_assigned
deoxyuridine	-0.225567	0.0985299	0.137629	pyrimidine metabolism
carnitine C4-DC	-0.592553	0.102954	0.142303	Carnitine metabolism
N6-methyllysine	-0.251686	0.102459	0.142303	No_pathway_assigned
serine	-0.302101	0.105488	0.145046	amino acid and conjugate
N-acetylhexosamine phosphate	0.46843	0.106964	0.146314	No_pathway_assigned
saccharopine	1.07404	0.119235	0.162258	No_pathway_assigned
phenol sulfate	0.910742	0.12198	0.165142	No_pathway_assigned
S-lactoylglutathione	0.439656	0.127234	0.171376	glycolysis and PPP
sedoheptulose 7-phosphate	0.240792	0.128901	0.17274	glycolysis and PPP
glycine	0.252571	0.131163	0.174884	amino acid and conjugate
serotonin	-0.515566	0.151677	0.20122	No_pathway_assigned
carnitine	-0.211149	0.155635	0.205438	Carnitine metabolism
cholestenone	-0.724238	0.156446	0.205482	No_pathway_assigned
N-acetyl(leucine/isoleucine)	0.417341	0.159753	0.208786	No_pathway_assigned
carnitine C5-OH	-0.181114	0.162222	0.210968	Carnitine metabolism
allantoin	-0.0811909	0.174063	0.225258	No_pathway_assigned
thiamine pyrophosphate	-0.170485	0.176229	0.226948	No_pathway_assigned
Indole-3-lactate	0.500302	0.180092	0.227484	No_pathway_assigned
pentose phosphates	0.24484	0.178968	0.227484	No_pathway_assigned
phenylacetylglycine	1.03967	0.179997	0.227484	No_pathway_assigned
S-methylcysteine	-0.195077	0.17929	0.227484	amino acid and conjugate
citrulline	0.376876	0.181653	0.228364	amino acid and conjugate
asparagine	-0.17786	0.192531	0.240892	amino acid and conjugate
carnitine C4-OH	-0.324608	0.196723	0.244976	Carnitine metabolism
1-methylnicotinamide	-0.558912	0.2037	0.251293	No_pathway_assigned
succinylglutathione	-0.115297	0.203408	0.251293	redox homeostasis
hippurate	0.883955	0.212236	0.260606	Xenobiotics
carnitine C16	-0.209465	0.233753	0.285698	Carnitine metabolism
carnitine C3-DC	-0.39663	0.245159	0.29689	Carnitine metabolism
mevalonate 5-pyrophosphate	-0.148536	0.24428	0.29689	No_pathway_assigned
carnosine	-0.686334	0.271283	0.327026	amino acid and conjugate
betaine	-0.288042	0.273139	0.327767	No_pathway_assigned
cholate	3.73567	0.27999	0.334468	No_pathway_assigned
malonate	0.128198	0.281886	0.335215	No_pathway_assigned
oxidized glutathione	-0.292352	0.286566	0.339253	redox homeostasis
methionine	0.0758121	0.301418	0.355242	amino acid and conjugate
tyrosine	0.255468	0.329531	0.38665	amino acid and conjugate
N-alpha-acetyllysine	-0.240875	0.343849	0.401665	amino acid and conjugate
N-acetylthreonine	0.104034	0.349387	0.406336	No_pathway_assigned
deoxycholate	2.18641	0.378679	0.43847	No_pathway_assigned
glycerate	-0.0925916	0.402006	0.463448	No_pathway_assigned
dihydroxyacetone phosphate	-0.196794	0.416632	0.478221	glycolysis and PPP
c12:0	-0.479335	0.433556	0.495493	Fatty acid metabolism
pantothenate	0.0863923	0.444921	0.506289	No_pathway_assigned
carnitine C18:1	0.158538	0.458071	0.519016	Carnitine metabolism
c22:1	0.512641	0.477922	0.539194	No_pathway_assigned
nicotinamide	0.337475	0.501813	0.563739	No_pathway_assigned
AMP	-0.403854	0.508327	0.568637	nucleotides
hypotaurine	-0.214738	0.510982	0.569195	amino acid and conjugate
ADP-ribose	-0.438011	0.517954	0.574537	nucleotides
orotate	0.159048	0.545836	0.602932	pyrimidine metabolism
thyrotropin releasing hormone	-0.822502	0.553094	0.608403	No_pathway_assigned
N-acetylasparagine	-0.269076	0.57873	0.633962	amino acid and conjugate
carnitine C18	0.144335	0.59298	0.646887	Carnitine metabolism
guanidinoacetate	0.105766	0.633182	0.687901	amino acid and conjugate
4-hydroxyphenyllactate	-0.210588	0.640617	0.691298	No_pathway_assigned
4-imidazolone-5-propionate	-0.152669	0.641545	0.691298	No_pathway_assigned
cyclic AMP	-0.229289	0.657107	0.705188	nucleotides
guanidinosuccinate	-0.170751	0.660718	0.706192	No_pathway_assigned
N-acetylaspartylglutamate	-0.157404	0.677715	0.721438	amino acid and conjugate
alanine	-0.0154268	0.683545	0.724723	No_pathway_assigned
carnitine C3	-0.0752432	0.757198	0.799601	Carnitine metabolism
N-acetylphenylalanine	0.188622	0.780283	0.820696	amino acid and conjugate
N-acetylhistidine	-0.12032	0.802192	0.840392	amino acid and conjugate
1-methylhistamine	0.102069	0.80894	0.844111	NA
adenylosuccinate	0.106919	0.846392	0.879715	purine metabolism
biliverdin	0.058874	0.871109	0.901854	No_pathway_assigned
Indole-3-propionate	0.0329342	0.926798	0.955761	No_pathway_assigned
N-acetylglutamine	0.0561113	0.932165	0.957555	amino acid and conjugate
indoxyl sulfate	0.0418764	0.947353	0.967854	No_pathway_assigned
N-acetyltyrosine	0.0432259	0.949523	0.967854	No_pathway_assigned
cystathionine	-0.0177521	0.957512	0.972243	No_pathway_assigned
kynurenine	-0.0345361	0.962976	0.974044	amino acid and conjugate
ergothioneine	0.00712163	0.9824	0.9899	Xenobiotics
4-guanidinobutanoate	-0.00310208	0.990227	0.990227	amino acid and conjugate
5-aminopentanoate	0.00185641	0.988048	0.990227	No_pathway_assigned

## Sheet: Mouse_TotalPools_DMA_120minv0mi
Metabolite	Log2FC	p.val	p.adj	Pathway
uracil	4.02685	1.25802e-08	3.32118e-06	pyrimidine metabolism
adenine	3.81132	6.82383e-08	9.00746e-06	purine metabolism
glycerol 2-phosphate	-2.7994	1.29366e-07	1.13586e-05	No_pathway_assigned
glycerylphosphorylcholine	-2.8464	2.15125e-07	1.13586e-05	No_pathway_assigned
xanthine	4.37548	1.77299e-07	1.13586e-05	purine metabolism
isoleucine	2.30951	5.58053e-07	1.84157e-05	amino acid and conjugate
pyridoxal	2.91624	5.56293e-07	1.84157e-05	No_pathway_assigned
xanthosine	6.77615	4.32019e-07	1.84157e-05	purine metabolism
hypoxanthine	5.3938	1.11734e-06	3.27752e-05	purine metabolism
6-phosphogluconate	-2.8641	2.13122e-06	3.8236e-05	No_pathway_assigned
c16:1	2.43323	2.15833e-06	3.8236e-05	Fatty acid metabolism
c20:2	3.55347	2.17701e-06	3.8236e-05	Fatty acid metabolism
carnitine C2	-2.28256	2.19402e-06	3.8236e-05	Carnitine metabolism
citrate	-1.74493	2.26155e-06	3.8236e-05	NA
ornithine	1.69601	2.41759e-06	3.8236e-05	No_pathway_assigned
proline	1.34878	2.33288e-06	3.8236e-05	amino acid and conjugate
valine	1.79217	2.46217e-06	3.8236e-05	amino acid and conjugate
c16:0	3.06838	3.00989e-06	4.4145e-05	Fatty acid metabolism
choline	2.69075	3.61359e-06	5.02099e-05	No_pathway_assigned
succinate	2.00841	4.68928e-06	6.18984e-05	TCA cycle
glycerol	6.02254	5.37139e-06	6.44567e-05	No_pathway_assigned
glycerol 3-phosphate	2.11961	5.28237e-06	6.44567e-05	glycolysis and PPP
N-acetylhexosamine	2.59947	6.52899e-06	7.2068e-05	No_pathway_assigned
palmitoylethanolamide	2.78397	6.55163e-06	7.2068e-05	No_pathway_assigned
c18:1	3.89266	7.5057e-06	7.92601e-05	Fatty acid metabolism
cysteinylglycine	-1.66621	1.24785e-05	0.000126704	No_pathway_assigned
pentitol	1.63515	1.32318e-05	0.000129377	NA
riboflavin	5.57913	1.41859e-05	0.000133752	No_pathway_assigned
carnitine C16:1	-0.805921	1.50595e-05	0.000137093	Carnitine metabolism
c20:4	4.7863	1.70887e-05	0.00015038	Fatty acid metabolism
phosphorylcholine	-0.728547	1.77044e-05	0.000150773	No_pathway_assigned
S-adenosylhomocysteine	3.34362	2.47138e-05	0.000203889	amino acid and conjugate
c20:1	3.31495	2.61324e-05	0.000209059	Fatty acid metabolism
N-formylmethionine	-1.82988	3.10232e-05	0.000240886	amino acid and conjugate
purine	11.6532	3.77556e-05	0.000284785	No_pathway_assigned
glutathione reduced	-1.14363	4.53756e-05	0.000332755	redox homeostasis
creatine	-0.564206	6.51252e-05	0.000452638	amino acid and conjugate
leucine	3.33588	6.6731e-05	0.000452638	amino acid and conjugate
pyridoxine	5.71088	6.6867e-05	0.000452638	No_pathway_assigned
arginine	0.765436	7.09121e-05	0.00046802	amino acid and conjugate
inosine	6.99273	7.63103e-05	0.000491364	purine metabolism
N-acetylmethionine	5.56115	8.21615e-05	0.000516444	amino acid and conjugate
glutamate	-1.08646	8.93453e-05	0.000548539	amino acid and conjugate
c18:2	1.84503	9.71088e-05	0.000582653	Fatty acid metabolism
aspartate	-0.810705	0.000103243	0.000592522	No_pathway_assigned
succinyladenosine	1.81602	0.000103184	0.000592522	purine metabolism
O-succinylhomoserine	4.49073	0.000109878	0.000617189	amino acid and conjugate
stearoylethanolamide	7.19082	0.000116401	0.000640207	No_pathway_assigned
hexose phosphates	-1.95275	0.00013126	0.000707195	No_pathway_assigned
aconitate	-3.06665	0.000139577	0.000736968	No_pathway_assigned
UDP-glucose	-3.60459	0.000159163	0.000808205	nucleotides
uridine	3.58026	0.000159192	0.000808205	pyrimidine metabolism
thiamine	0.947684	0.00017157	0.000839899	No_pathway_assigned
UDP-GlcNac	-3.9371	0.000171798	0.000839899	No_pathway_assigned
N6-acetyllysine	-0.706855	0.000194858	0.000918619	amino acid and conjugate
nicotinamide riboside	5.63242	0.000194125	0.000918619	No_pathway_assigned
NADP	-4.60322	0.000200234	0.000927402	No_pathway_assigned
c22:5	4.08393	0.000214336	0.000975597	Fatty acid metabolism
AICAR	2.42882	0.000229956	0.00102896	purine metabolism
c18:0	3.15484	0.000243169	0.00105991	Fatty acid metabolism
formiminoglutamate	-0.770607	0.000244903	0.00105991	No_pathway_assigned
Coenzyme A	-1.85282	0.000265069	0.00112868	No_pathway_assigned
methionine	0.784556	0.000277709	0.00116373	amino acid and conjugate
malate	-2.06828	0.000304426	0.00125576	TCA cycle
guanine	4.42939	0.000325493	0.001322	purine metabolism
4-aminobutyrate	0.751061	0.000342105	0.00135036	No_pathway_assigned
FAD	-1.09421	0.000347062	0.00135036	redox homeostasis
gluconate	0.687778	0.000347821	0.00135036	No_pathway_assigned
cystine	10.4007	0.000355649	0.0013545	No_pathway_assigned
S-allylcysteine	3.59002	0.000359146	0.0013545	No_pathway_assigned
beta-alanine	0.446391	0.00036781	0.00136763	amino acid and conjugate
dTMP	2.00781	0.00039858	0.00146146	nucleotides
N-acetylalanine	1.55053	0.000416216	0.00150522	No_pathway_assigned
c22:6	4.7952	0.000428852	0.00150956	Fatty acid metabolism
fumarate	-2.06734	0.000425114	0.00150956	TCA cycle
glycylglycine	0.986055	0.000484348	0.00168247	No_pathway_assigned
biotin	2.6404	0.000523732	0.00170172	No_pathway_assigned
cytidine	2.59035	0.000504996	0.00170172	pyrimidine metabolism
indole	1.75828	0.000514132	0.00170172	No_pathway_assigned
nicotinamide mononucleotide	1.26026	0.000496772	0.00170172	No_pathway_assigned
tryptophan	1.21497	0.000525568	0.00170172	No_pathway_assigned
urate	2.35589	0.000528565	0.00170172	purine metabolism
3-methylhistidine	-0.614975	0.000567143	0.00178835	amino acid and conjugate
NAD	-2.00428	0.000569022	0.00178835	redox homeostasis
c22:4	5.0439	0.000606363	0.00188329	Fatty acid metabolism
cytosine	2.53171	0.000614912	0.00188764	pyrimidine metabolism
aminoadipate	-1.60101	0.00064854	0.00195858	amino acid and conjugate
phenylalanine	1.33625	0.00065286	0.00195858	amino acid and conjugate
cyclic ADP-ribose	-1.80869	0.000740716	0.00219718	nucleotides
guanosine	5.45499	0.000802571	0.00235421	purine metabolism
c20:3	3.95605	0.000840679	0.00243889	Fatty acid metabolism
deoxycytidine	1.63889	0.000852799	0.00244716	pyrimidine metabolism
S-adenosylmethionine	-1.48743	0.000896381	0.00254456	amino acid and conjugate
2/3-phosphoglycerate	-2.25188	0.000944618	0.00265297	No_pathway_assigned
ADP	-4.17775	0.00109676	0.00301718	nucleotides
gamma-glutamylglutamine	2.87749	0.00109716	0.00301718	No_pathway_assigned
cyclic GMP	1.32264	0.00115178	0.00310276	No_pathway_assigned
pyroglutamate	3.35612	0.00114226	0.00310276	amino acid and conjugate
argininosuccinate	-1.45505	0.00127149	0.00335672	amino acid and conjugate
histidinol	-1.01804	0.00126429	0.00335672	No_pathway_assigned
glycine	0.706962	0.00133066	0.00347817	amino acid and conjugate
carnitine C5	-1.25439	0.00135053	0.00349548	Carnitine metabolism
GDP-fucose	-1.06531	0.00138106	0.0035398	NA
5-hydroxytryptophan	1.08383	0.0014338	0.00363964	No_pathway_assigned
lactate	1.28392	0.00153916	0.00386989	glycolysis and PPP
lysine	0.910276	0.00156528	0.00389844	amino acid and conjugate
GDP-glucose	-2.35354	0.00159786	0.00390587	NA
taurine	-0.749701	0.00159563	0.00390587	amino acid and conjugate
4-pyridoxate	7.16309	0.00166451	0.00403148	No_pathway_assigned
N-acetylaspartate	-0.639112	0.00170545	0.00406534	amino acid and conjugate
NADH	2.28773	0.00170929	0.00406534	redox homeostasis
4-hydroxyproline	-1.07054	0.00177849	0.00419216	No_pathway_assigned
homoarginine	2.62657	0.00189759	0.00443332	No_pathway_assigned
ribothymidine	4.94533	0.00199529	0.00462066	No_pathway_assigned
dihydrouracil	0.760462	0.00232483	0.00533701	pyrimidine metabolism
c14:0	1.24642	0.00257945	0.00587046	Fatty acid metabolism
UDP-glucuronate	-1.69975	0.00260762	0.00588385	nucleotides
trimethylamine N-oxide	-0.680665	0.00285759	0.00639326	No_pathway_assigned
CDP-ethanolamine	-1.08128	0.00303057	0.00666725	nucleotides
dipalmitoylphosphatidylcholine	-1.35816	0.00303053	0.00666725	No_pathway_assigned
CDP	-10.0032	0.00308848	0.00673851	No_pathway_assigned
UDP	-6.36781	0.00334048	0.00722857	nucleotides
N-acetylcysteine	3.74377	0.00350638	0.00752588	amino acid and conjugate
allantoin	-0.338747	0.00364574	0.0076998	No_pathway_assigned
N2-acetylornithine	-0.51508	0.00363477	0.0076998	amino acid and conjugate
carnitine C12	-2.09814	0.00372961	0.00781443	Carnitine metabolism
asparagine	0.565154	0.00383774	0.00797766	amino acid and conjugate
pantothenate	0.404176	0.00391986	0.00808472	No_pathway_assigned
N,N-dimethylarginine	1.04556	0.0039918	0.00816927	NA
thiamine pyrophosphate	-0.660572	0.00425033	0.00863143	No_pathway_assigned
carnitine C14	-0.822939	0.00429536	0.0086563	Carnitine metabolism
CMP-N-acetylneuraminate	-0.47726	0.00441361	0.00882723	No_pathway_assigned
phosphoenolpyruvate	-2.34245	0.00473752	0.0094038	glycolysis and PPP
N-carbamoylaspartate	-3.32986	0.00491327	0.00967987	pyrimidine metabolism
N-acetylserine	0.392601	0.00498639	0.00975116	amino acid and conjugate
indole-3-pyruvate	-5.52709	0.00507515	0.00985176	No_pathway_assigned
gamma-glutamylglutamate	5.39711	0.00513624	0.00989757	No_pathway_assigned
N6,N6,N6-trimethyllysine	-0.742774	0.00529286	0.0101255	amino acid and conjugate
carnitine C6	-3.95728	0.00534112	0.0101443	Carnitine metabolism
carnitine C8	-4.752	0.00539584	0.010175	Carnitine metabolism
carnitine C4	-2.60354	0.00553861	0.0103702	Carnitine metabolism
carnitine C14:1	-1.93797	0.00583449	0.0108472	Carnitine metabolism
methionine sulfoxide	-0.75843	0.00602378	0.0110436	amino acid and conjugate
ureidopropionate	-1.57681	0.00598776	0.0110436	No_pathway_assigned
N6-methyllysine	-0.621921	0.00626125	0.0113998	No_pathway_assigned
1-methylhistidine	-0.672298	0.00638385	0.0115434	amino acid and conjugate
cyclic AMP	-4.48413	0.00647593	0.0116302	nucleotides
glutamine	-0.909668	0.00683548	0.0120994	amino acid and conjugate
glyceraldehyde 3-phosphate	-1.01938	0.00679807	0.0120994	glycolysis and PPP
N-acetylthreonine	0.373918	0.00687464	0.0120994	No_pathway_assigned
sphingomyelin	-1.57202	0.00704455	0.0123163	No_pathway_assigned
xanthosine monophosphate	1.54279	0.00712183	0.0123695	nucleotides
dihydroorotate	-3.89496	0.00722335	0.0124638	pyrimidine metabolism
c18:3	1.10041	0.00730717	0.0125266	Fatty acid metabolism
phosphocreatine	-5.83118	0.00742889	0.0126531	No_pathway_assigned
S-lactoylglutathione	0.921567	0.00776738	0.0131448	glycolysis and PPP
carnitine C10	-5.16152	0.00827795	0.0139196	Carnitine metabolism
citrulline	0.875342	0.00861775	0.0143372	amino acid and conjugate
deoxyuridine	-0.532096	0.00863487	0.0143372	pyrimidine metabolism
N-acetylneuraminate	-0.390155	0.00872404	0.0143947	No_pathway_assigned
sedoheptulose 7-phosphate	1.15789	0.00994891	0.0163137	glycolysis and PPP
anserine	-1.29216	0.0103103	0.016802	amino acid and conjugate
threonine	0.173082	0.0107637	0.0174333	amino acid and conjugate
acetyl-CoA	-3.44566	0.0112648	0.0180758	TCA cycle
carnitine C4-OH	-1.2608	0.0113319	0.0180758	Carnitine metabolism
GDP	-1.89228	0.0113658	0.0180758	nucleotides
ATP	-6.41955	0.0119594	0.0189059	nucleotides
pipecolate	-0.865751	0.0121291	0.0190601	No_pathway_assigned
thiamine monophosphate	0.909457	0.0122164	0.0190836	No_pathway_assigned
mevalonate 5-pyrophosphate	-0.531298	0.0143222	0.0222416	No_pathway_assigned
carnitine C4-DC	-1.23564	0.014759	0.022696	Carnitine metabolism
hexosamine phosphate	-0.922196	0.0147868	0.022696	NA
gamma-glutamylcysteine	1.53659	0.0150151	0.0229133	amino acid and conjugate
UTP	-8.5491	0.0155294	0.0235618	No_pathway_assigned
carnitine C3	-1.44177	0.0159182	0.0238772	Carnitine metabolism
GTP	-3.64611	0.0158517	0.0238772	No_pathway_assigned
2-hydroxyglutarate	-0.60528	0.0166357	0.0248125	No_pathway_assigned
saccharopine	1.17223	0.017776	0.0263645	No_pathway_assigned
deoxyadenosine	-1.94177	0.0191948	0.0283096	purine metabolism
orotidine	-0.794833	0.0202739	0.0296455	pyrimidine metabolism
serine	0.351911	0.0203251	0.0296455	amino acid and conjugate
succinylglutathione	-0.298849	0.0205325	0.0297834	redox homeostasis
oxidized glutathione	-1.23396	0.0208801	0.0301221	redox homeostasis
betaine	-0.647152	0.0211524	0.0303491	No_pathway_assigned
dihydroxyacetone phosphate	-0.506033	0.0238059	0.0339717	glycolysis and PPP
CTP	-9.45646	0.0243025	0.0344939	No_pathway_assigned
carnitine C18:2	-2.0915	0.0263787	0.0372405	Carnitine metabolism
ethanolamine phosphate	-0.621257	0.0274517	0.0385491	No_pathway_assigned
acetylcholine	-3.90511	0.0283272	0.0395682	No_pathway_assigned
tyrosine	0.706573	0.0304995	0.0423783	amino acid and conjugate
deoxycarnitine	-0.658423	0.0314863	0.043474	Carnitine metabolism
S-(2-succinyl)cysteine	-0.364787	0.0316174	0.043474	redox homeostasis
alpha-ketoglutarate	-2.1881	0.0324952	0.0444494	TCA cycle
N-acetylglutamate	-0.337386	0.0380668	0.0518023	amino acid and conjugate
carnitine C5-DC	-0.960083	0.0389499	0.0527322	Carnitine metabolism
CMP	-2.6274	0.0419621	0.0565204	nucleotides
histamine	-2.05376	0.0430356	0.0576721	No_pathway_assigned
N-acetylasparagine	-0.556076	0.0434128	0.0578838	amino acid and conjugate
alanine	0.0782688	0.0458453	0.0599167	No_pathway_assigned
biliverdin	-0.874463	0.0457886	0.0599167	No_pathway_assigned
c22:1	1.13337	0.0453918	0.0599167	No_pathway_assigned
carnitine C16	-0.366948	0.045584	0.0599167	Carnitine metabolism
NADPH	-1.65952	0.0466565	0.0606765	No_pathway_assigned
N-alpha-acetyllysine	-0.550205	0.0539243	0.0697843	amino acid and conjugate
carnitine C3-DC	-0.875465	0.0568557	0.0732191	Carnitine metabolism
N-acetylhistidine	-0.817351	0.0587387	0.0752768	amino acid and conjugate
UMP	-3.81789	0.0604236	0.077062	nucleotides
carnitine C5-OH	-0.34363	0.0643643	0.0816932	Carnitine metabolism
N-acetylhexosamine phosphate	0.331351	0.070024	0.0884514	No_pathway_assigned
citicoline	-0.631443	0.0909298	0.114312	nucleotides
5-aminoimidazole ribotide	0.834535	0.10305	0.128934	No_pathway_assigned
ergothioneine	-0.562874	0.10558	0.131477	Xenobiotics
AMP	-1.87307	0.109127	0.135256	nucleotides
erythritol	-0.170867	0.148291	0.182938	No_pathway_assigned
pentose phosphates	0.215487	0.156254	0.191866	No_pathway_assigned
Indole-3-propionate	-0.62559	0.168858	0.206382	No_pathway_assigned
5-hydroxyindoleacetate	0.627424	0.17571	0.213089	No_pathway_assigned
cholestenone	-0.642889	0.17596	0.213089	No_pathway_assigned
ADP-ribose	-1.25904	0.179465	0.216342	nucleotides
1-methylnicotinamide	-0.563762	0.181598	0.217918	No_pathway_assigned
4-guanidinobutanoate	-0.25508	0.190395	0.22744	amino acid and conjugate
adenylosuccinate	-1.23257	0.209353	0.24896	purine metabolism
carnosine	-0.813788	0.22125	0.261488	amino acid and conjugate
hypotaurine	-0.420027	0.221868	0.261488	amino acid and conjugate
serotonin	-0.393837	0.225112	0.264132	No_pathway_assigned
hippurate	-0.602898	0.24811	0.289827	Xenobiotics
carnitine	-0.13725	0.25677	0.298623	Carnitine metabolism
thymidine	-0.197353	0.266999	0.309157	No_pathway_assigned
adenosine	0.875339	0.270898	0.312301	purine metabolism
indoxyl sulfate	-0.928187	0.307106	0.352504	No_pathway_assigned
GMP	0.502792	0.333971	0.381681	nucleotides
N-acetyltyrosine	-0.513791	0.335684	0.381985	No_pathway_assigned
N-acetylaspartylglutamate	-0.360402	0.36895	0.418038	amino acid and conjugate
cystathionine	-0.320434	0.371652	0.4193	No_pathway_assigned
thyrotropin releasing hormone	1.55205	0.384641	0.432107	No_pathway_assigned
cholate	3.31161	0.408353	0.454681	No_pathway_assigned
Indole-3-lactate	-0.295114	0.408858	0.454681	No_pathway_assigned
N-acetylphenylalanine	-0.418043	0.409901	0.454681	amino acid and conjugate
4-hydroxyphenyllactate	-0.382856	0.427448	0.472161	No_pathway_assigned
homoserine	0.0704534	0.47274	0.520014	amino acid and conjugate
1-methylhistamine	0.307999	0.491197	0.538074	NA
carnitine C18	-0.155529	0.494556	0.539515	Carnitine metabolism
deoxycholate	1.67537	0.528397	0.574061	No_pathway_assigned
N-acetyl(leucine/isoleucine)	-0.154286	0.538013	0.582113	No_pathway_assigned
5-aminopentanoate	0.0875772	0.549161	0.591749	No_pathway_assigned
IMP	0.399807	0.580249	0.622706	nucleotides
c12:0	-0.33931	0.586694	0.627074	Fatty acid metabolism
thymine	0.0644823	0.593627	0.631925	No_pathway_assigned
creatinine	0.0306041	0.59767	0.633674	No_pathway_assigned
orotate	0.114188	0.601928	0.635636	pyrimidine metabolism
guanidinosuccinate	-0.194012	0.607163	0.63861	No_pathway_assigned
beta-citrylglutamate	0.113053	0.634456	0.664668	No_pathway_assigned
nicotinamide	0.19241	0.666704	0.695691	No_pathway_assigned
S-methylcysteine	0.0500004	0.687333	0.714393	amino acid and conjugate
malonate	-0.0383578	0.69781	0.722439	No_pathway_assigned
carnitine C18:1	-0.0671548	0.714318	0.73664	Carnitine metabolism
N-acetylglutamine	-0.161071	0.77494	0.796047	amino acid and conjugate
glycerate	-0.0300874	0.788628	0.806968	No_pathway_assigned
guanidinoacetate	-0.0384466	0.860319	0.876927	amino acid and conjugate
kynurenine	0.0365607	0.902317	0.916198	amino acid and conjugate
histidine	0.00946666	0.921321	0.931911	amino acid and conjugate
4-imidazolone-5-propionate	0.00935111	0.966729	0.974109	No_pathway_assigned
phenol sulfate	-0.011318	0.984206	0.987949	No_pathway_assigned
phenylacetylglycine	0.00713749	0.990189	0.990189	No_pathway_assigned
